# Supplementary material for: A Species-Specific Cluster of Defensin-Like Genes Encodes Diffusible Pollen Tube Attractants in Arabidopsis
Source: PLoS Biol. 2012 Dec 18;10(12):e1001449. doi: 10.1371/journal.pbio.1001449 (PMC3525529; doi:10.1371/journal.pbio.1001449)
Supplement: Table S1 — Sequences of paralogous DEFL genes in A. thaliana and their orthologs in A. lyrata . (XLS) [file pbio.1001449.s010.xls]

## Sheet: Sheet1
Table S1. Sequences of paralogous DEFL genes in A. thaliana and their orthologs in A. lyrata
Homology Groupa	Multiply duplicated genes of A. thaliana		Orthologous gene of A. lyrata			Synteny consevation between A. thaliana and A. lyrata genomesc	Amino acid sequence identityd	dN/dS (dN, dS)e			Notes
	AGI code	Genomic sequence (5’ to 3’)	Location	Gene name in JGI	Genomic sequence (5’ to 3’)b			Full sequence	Putative mature peptide	First cysteine to last cysteine
CRP810	At5g43285 (CRP810_1.1)	ATGAAGTTGATTTTTATATTTTTAACTCTATTAATTTTTGTTTCTTCATgtaagtctaaatttatttaattaggataatatatcagtattataatcaacaacaaaaaattgtttaagaatttgatatatcttttcaaaatttgatagGTACATCAATACTTATAAAGGAATCTAGTGAAGAAGAGAGAATATATCCTTTCAATCCAGTAGCAAGTCCTTTCGATCCACGTTCACTGAACCAAATACTTAAAATAGGCAAAATTGGTTATTGTTTTGATTGCGCAAGAGCTTGTATGAGAAGAGATAGGTATATTCGCACATGTAGTTTTGAAAGAAAACTTTGTCGTTGCAGTTATAGTCATATTCATCATACTCATGGTTAA	scaffold_8:4561525-4561886	-	ATAAAGTTGACTTTTTTTATTTTTCACTCTTTTAATTTTTGTTTCTTCATgtaaatctaaattaatttaatttggatattatttcggtatcgtaatcattatatatatatttgatagtttgatatgttttttcaaaatgttatagGTACATCAATACATATAAAGGAATCTAGTAGAGAAGAGGCAACTTATCATTTCAATCCAGCAGCAAGTCCTTTCGATCCATATTCATTGAACCAAGAACTTTAACAAGGATAGATTGGTTATTGTTTTGATTGCGTAATATGAGAAAGAAAAAGTATATTAAAGCTTGTAGTTTGGAATGACATCTTTGTCAATGCAATATTAGTGATATTCATTAA	Yes	-	See Table S3	See Table S3	See Table S3	AlCRP810_1.1 Disruption of start codon by single base substitution
			scaffold_8:4559431-4559791	-	ATGAAGTTGACTTTTTTATTTTCCACTCTTTTAATTTTTGTTTCTTCATgtaagtctaaattaatttaattaggatactatttccgtattgtaatcatttaaaatttatatatatttgatagttcaaaattttatagGTGCATCAATACTTATAAAGGAATCTAGTGGAGAAGAGACAGCTTATTATTTCAATCCGGCAGCAAGTCCTTTCGATCCATATTCATTGAACTAGGAACTTAAACAAGATTGGATTGGTTATTGTTTTGATTGCGCAAGAGCTTGTATGAGAAAGGGAAAATATATTAAGAGATGTAATTTGGAAAGACGTCTTTGTCGTTGCAGTATTAGTAAGATTCATTAA		-				AlCRP810_1.2 Stop mutation by single base substitution
			scaffold_8:4557801-4558162	-	ATGAAGTTGACTTTTATATTTTCACTCTTTTAATTTTTGTTTCTTCATgtaagtctaaattaatttaattaggatactatttccatatagtaatcatttaaaatttatatatatatttgatagttcaaaattttatagGTACATCAATACTTATAAAGGAATCTAGTGGAGAAGAGACAGCTAGTTATTTCAATCCGGCAGAAAGTCCTTTCGATCCATATTCATTGAACCAGGAACTTAAACAAGATTGGATTGGTTATTGTTTTGATTGCGCAAGAGCTTGTATGAGAAAGGGAAAATATATTAAGAGATGTAATTTGGAAAGACGTCTTTGTCGTTGCAGTATTAGTAAGATTCATTAA		-				AlCRP810_1.3 Stop mutation by one base deletion
			scaffold_8:4556184-4556544	fgenesh1_pm.C_scaffold_8000410	ATGAAGTTGACTTTTTTATTTTCCACTCTTTTAATTTTTGTTTCTTCATgtaagtctaaattaatttaattaggatactatttccgtattgtaatcatttaaaatttatatatatttgatagttcaaaattttatagGTGCATCAATACTTATAAAGGAATCTAGTGGAGAAGAGACAGCTTATTATTTCAATCCGGCAGCAAGTCCTTTCGATCCATATTCATTGAACCAGAAACTTAAACAATATTGGATTGGTTATTGTTTTGATTGCGCAAGAGCTTGTATGAGAAAGGGAAAATATATTAAGAGATGTAATTTGGAAAGACGTCTTTGTCGTTGCAGTATTAGTAAGATTCATTAA		66 / 90 (73%)				AlCRP810_1.4
			scaffold_8:4554538-4554918	-	ATGAAGTTGACTTTTCAATTTTTCACTCTTTTAATTTTTGTTTCTTCATgtaagtctaaattaatttaatgaggatactatgtcggtattgtaatcatttaaaatatatatatatatatatatatatatatatatttgaaagttcaaaattttatagGTACATCAATACTTATAAAGGAATCTAGTGGAAAAGAGACAGCTTATTATTTCAATCCAGCAGTAAGTCCTTTCGATCCATATTCATTGAACCATGAACTTAAACAAGATTGGATTGGTTATTGTTTTGATTGCGCAAGAGCTTGTATGAGACGGGGAAAATATATTAAGAGATGTAATTTGGAAAGACGTCTTTGTCGTTGCAGTATTAGTAAGATTCATTAA		65 / 90 (72%)				AlCRP810_1.5
			scaffold_8:4547970-4548319	-	ATGAAGTTGACTTTTTTATTTTTCACTCTTTTAATTTTTGTTTCTTCATgtaagtctaaatttatttaattaggatactatgttggtattgtaatcattttaaaaaaattcaaaattttatagGTACATCAATACTTATAAAGGAATCTAGTGGAGAAGAGACAACTTATTATTTCAATCCAGCAGCAAGTCCTTTCGATCCATATGCTTTGAACCAAGAACTTCTTCAACAAGGATGGGTTGGTTATTGTTTTGATTGCGCAAGAGCTTGTATGAGAAGGAAAAAATATATAAAAAGATGTAGTTTGGAAAGGCATCTTTGTCGTTGCAGTATTAAAGATATTCAATAA		64 / 90 (71%)				AlCRP810_1.6
			scaffold_8:4538868-4539229	Al_scaffold_0008_673	ATGAAGTTGACTTTTTTATTTTTCACTCTTTTAATTTTTGTTTCTTCATgtaagtctaaatttatataattaggatactatgttggtattgtaatcatttaaaaaaaaaatatttgatagttcaaaattttatagGTACATCAATACTTATAAAGGAATCTAGTGGAGAAGAGACAACTTATTATTTCAATCCAGCAGCAAGTCCTTTCGATCCATATGCTTTGAACCAAGAACTTCTTCAACAAGGATGGATTGGTTATTGTTTTGATTGCGCAAGAGCTTGTATGAGAAGGAAAAAATATATAAAAAGATGTAGTTTGGAAAGGCATCTTTGTCGTTGCAGTATTAAAGATATTCAATAA		65 / 90 (72%)				AlCRP810_1.7
			scaffold_97:545-906 (complementary strand)	-	ATGAAGTTGACTTTTTTATTTTTCACTCTTTTAATTTTTGTTTCTTCATataagtctaaatttatttaattaggatactatgttggtattgtaatcatttaaaaaaaaaatatttgatagttcaaaattttatagGTACATCAATACTTATAAAGGAATCTAGTGGAGAAGAGACAACTTATTATTTTAATCCAGCACCAAGTCCTTTCGATCCATATGCTTTGAACCAAGAACTTCTTCAACAAGGATGAGTTGGTTATTGTTTTGATTGCGCAAGAGCTTGTATGAGAAGGAAAAAATATATAAAAAGATGTAGTTTGGAAAGACATCTTTGTCGTTGCAGTATTAAAGATATTCAATAA		-				AlCRP810_1.8 Stop mutation by single base substitution
			scaffold_1021:829-1191 (complementary strand)	fgenesh1_pm.C_scaffold_1021000001	ATGAAGTTGACTTTTTTATTTTTCACTCTTTTAATTTTTGTTTCTTCATgtaagtctaaattaatttaattaggatactatttccatatagtaatcatttaaaatgtatatatatatttgattgttcaaaattttatagGTACATCAATACTTATAAAGGAATCTAGTGGAGAAGAGACAGCTAGTTATTTCAATCCGGCAGAAAGTCCTTTCGATCCATATTCATTGAACCATGAACTTAAACAAGATTGGATTGGTTATTGTTTTGATTGCGCAAGAGCTTGTATGAGACGGGGAAAATATATTAAGAGATGTAATTTGGAAAGACGTCTTTGTCGTTGCAGTATTAGTAAGATTCATTAA		65 / 90 (72%)				AlCRP810_1.9
			scaffold_1021:2448-2808 (complementary strand)	Al_scaffold_1021_1	ATGAAGTTGACTTTTCTATTTTTCACTCTTTTAATTTTTGTTTCTTCATgtaagtctaaattaatttaattaggatactatttccgtattgtaatcatttaaaatttatatatatttgatagttcaaaattttatagGTGCATCAATACTTATAAAGGAATCTAGTGGAGAAGAGACAGCTTATTATTTCAATCAGGCAGCAAGTCCTTTCGATCCATATTCATTGAACCAGAAACTTAAACAATATTGGATTGGTTATTGTTTTGATTGCGCAAGAGCTTGTATGAGAAAGGGAAAATATATTAAGAGATGTAATTTGGAAAGACGTCTTTGTCGTTGCAGTATTAGTAAGATTCATTAA		65 / 90 (72%)				AlCRP810_1.10
	At5g43510 (CRP810_1.2)	ATGAAGTTGCCTATTATATTCTTAACTCTATTAATTTTTGTTTCTTCATgtaagtctaaattatttaattaggataatgtgtcagtattataatcattataaaaactgtttaagaatttgatatatcttttaaaaatttgatagGTACATCAACACTTATAAATGGATCTAGTGATGAAGAGAGAACATATTCTTTCAGTCCAACAACAAGTCCTTTTGATCCACGCTCACTGAACCAAGAACTTAAAATTGGGAGAATTGGTTACTGTTTTGATTGCGCAAGAGCTTGTATGAGACGGGGTAAGTATATTCGTACATGTAGTTTTGAAAGAAAACTTTGTCGTTGCAGTATTAGTGATATTAAATAA	-	-	-	No	61 / 89 (68%) ~ 64 / 90 (71%)
	At5g43513 (CRP810_1.3)	ATGAAGTTGCCTTTTATATTCTTAATTACTCTATTAATTTTTGTTTCTTCATgtaagtctaaattatttaattaggataatgtgtcagtactataatcattacaaaaccagtttaagaatttgatatatcttttgaaaatttgatagGTACATCAATACTTATAAATGAATCTAGTGATGAAGAGAGAACATATTCTTTCAGTCCAACAACAAGTCCTTTTGATCCACGCTCACTTAACCAAGAACTTAAAATTGGGAGAATTGGTTACTGTTTTGATTGCGCAAGAGCTTGTATGAGACGGGGTAAGTATATTCGTACATGTAGTTTTGAAAGAAAACTTTGTCGTTGCAGTATTAGTGGTATTAAATAA	-	-	-	No	64 / 89 (71%) ~ 66 / 89 (74%)
	At5g43518 (CRP810_1.4)	ATGAAGTGTCCTTCTATATTCTTAACTCTATTAATTTTTGTTTCTTCATgtaagtctaaattatttaattaggataatgtgtcagtattataatcattacaaaaactgtttaaaaatttgatatatcttttgaaaatttgatagGTACATCAATACTTATAAATGAATCTAGTGATGAACAGAGAATATATTCTTTCAGTCCAACAACAAGTCCTTTTGATCCACGCTCACTGAACCAAGAACTTAAAATTGGGAGAATTGGTTACTGTTTTGATTGCGCAAGAGCTTGTATGAGACGGGGTAAGTATATTCGTACATGTAGTTTTGAAAGAAAACTTTGTCGTTGCAGTATTAGTGATATTAAATAA	-	-	-	No	61 / 89 (68%) ~ 61 / 83 (73%)
	At5g43525 (CRP810_1.5)	ATGAAGTTGCCTATTATATTCTTAACTCTATTAATTTTTGTTTCTTCATgtaagtttaaattatttaattaggataatgtgtcagtattataatcattacaaaaactgtttaagaatttgatatatcttttgaaaatttgatagGTACATCAGTACTTATAAATGGATCTAGTGATGAAGAGAGAACATATTCTTTCAGTCCAAGAGCAAGTCCTTTTGATCCACGCTCACTGAACCAAGAACTTAAAATTGGGAGAATTGGTTACTGTTTTGATTGCGCAAGAGCTTGTATGAGACGGGGTAAGTATATTCGTACATGTAGTTTTGAAAGAAAACTTTGTCGTTACAGTATTAGTGATATTAAATAA	-	-	-	No	61 / 89 (68%) ~ 64 / 90 (71%)
	At5g43516 (CRP810_1.6)	ATGAAGTTGCCTTTTAATTCTTAATTACTCTATTAATTTTTGTTTCTTCATgtaagtctaaattatttaattaggataatgtgtcagtattataatcattacaaaaccagtttaagaatttgatatatcttttgaaaatttgatagGTACATCAATACTTATAAATGAATCTAGTGATGAACAGAGAATATATTCTTTCAGTCCAACAACAAGTCCTTTTGATCCACGCTCACTGAACCAAGAACTTAAAATTGGGAGAATTGGTTACTGTTTTGATTGCGCAAGAGCTTGTATGAGACGGGGTAAGTATATTCGTACATGTAGTTTCGAAAGAAAACTTTGTCGTTGCAGTATTAGTGGTATTAAATAA	-	-	-	No	-
CRP90	At1g75830 (AtPDF1.1)	ATGGCTAAGTCTGCTACCATCGTTACTCTTTTCTTCGCTGCTCTTGTTTTCTTTGCTGCTCTTGgtgagtaatgatgttatcgtataccatatgcatggaaaattgagttttaaccttttttctttcattttattgtgataattaactgtgagagatatatctatatgcagAAGCACCGATGGTGGTGGAAGCACAGAAGTTGTGCGAGAGGCCAAGTGGGACATGGTCCGGAGTTTGCGGAAACAGTAACGCGTGCAAGAATCAGTGCATTAACCTTGAGAAAGCACGACATGGATCTTGCAACTATGTCTTCCCAGCTCACAAATGTATCTGCTACTTCCCATGTTAA	scaffold_2:16904659-16905007	fgenesh2_kg.2__1861__AT1G75830.1	ATGGCTAAGTCTGCTACCATCGTTACCTTTTTTTTCGCTGCTCTTGTTTTCTTTGCTGCTCTTGgtgagtattgatcttatcatatatcatattcatatgcatggcaaattgagttttaacttttctctttgttgtgataactaactttgagagatatatccatatgcagAAGCGCCAACAATGGTGGAAGCACAGAAATTATGCGAGAGACCAAGTGGAACATGGTCAGGAGTTTGCGGAAACAATAATGCATGCAAGAATCAGTGCATTAGACTTGAGAAAGCACGACATGGATCTTGCAACTATGTCTTCCCAGCTCACAAATGTATCTGCTACTTCCCATGTTAA	Yes	75 / 80 (93%)**	0.1428 (0.0358 0.2506)	0.0971 (0.0252 0.2594)	0.1445 (0.0269 0.1859)
			scaffold_2:16900634-16900968	scaffold_202531.1	ATGGCTAAGTTTGCTTCCATCATCACCCTTATCGTCGCTGCTCTGGTTCTCTTTGCTGCATTTGgttagtaatgatcttaattatatctatgcaaattgtgctttaaatatttcatttatttgataattaatcttgagcgatgtacacatatgcagAAGCACCAACAACTGTGGAAGCACAGAAGTTGTGCGAGAAGCCAAGTGGGACATGGTCAGGAGTTTGCGGAAACAGTGGCGCATGCAAAAATCAGTGCATTAACCTTGAAGGAGCACGACATGGATCTTGCAACTACGTCTTCCCAGCTCATAAGTGTATCTGTTACTTCCCATGTTAA		68 / 80 (85%)**	0.2827 (0.0900 0.3184)	0.1408 (0.0426 0.3022)	0.1417 (0.0455 0.3209)
	At5g44420 (AtPDF1.2a)	ATGGCTAAGTTTGCTTCCATCATCACCCTTATCTTCGCTGCTCTTGTTCTCTTTGCTGCTTTCGgtgagtaataatgttcttattggaaatgtgtttaaatgtaattttagtttatttgataattattcttgactgatgtatgcatatatatgcagACGCACCGGCAATGGTGGAAGCACAGAAGTTGTGCGAGAAGCCAAGTGGGACATGGTCAGGGGTTTGCGGAAACAGTAATGCATGCAAGAATCAGTGCATTAACCTTGAAGGAGCCAAACATGGATCATGCAACTATGTCTTCCCAGCACACAAGTGTATCTGTTACGTCCCATGTTAA	scaffold_8:3357047-3357387	fgenesh1_pm.C_scaffold_8000296	ATGGCTAAGTTTGCTTCCATCATCACCCTTATCTTCGCTGCACTTGTTCTCTTTGCAGCTTTTGGTGAgtaatgcttttatcatacaaataaaaatgtgtgttaaatataattttaatttatatgataattaaccctgggagatgtatatatccatttgcagAAGCACCAACAATGGTGGAAGCACAAAGGTTGTGCGAGAAGCCAAGTGGGATATAGTCAGGGGTTTGTGGAAACAGTAATGCGTGCAAGAATCAGTATATTAATCTTGAGGGAGCAAAACATGGATCTTGCAACTATGTCTTCCCAGCTCACAAGTGTATCTGTTACGTCCCATGTTAA	Yes	-	-	-	-	Stop mutation by single base substitution
	At2g26020 (AtPDF1.2b)	ATGGCTAAGTTTGCTTCCATCATCACCTTTATCTACGCTGCTCTTGTTCTCTTTGCAGCTTTTGgttagtaatgctcttataatatgaattaaaatgtaatgttcatttacataactagagagatgtaacatacgcagAAGTACCAACAATGGTGGAAGCACAGAAGTTGTGCGAGAAGCCAAGTGGTACTTGGTCAGGAGTTTGCGGAAACAGCAATGCATGCAAGAATCAGTGCATTAACCTTGAAGGAGCAAAACATGGATCTTGCAACTATGTCTTCCCAGCTCACAAGTGTATCTGTTACGTCCCATGTTAA	-	-	-	No	-	-	-	-
	At5g44430 (AtPDF1.2c)	ATGGCTAAGTCTGCTACCATCATCACCTTCCTTTTCGCTGCTCTTGTTCTCTTTGCTGCTTTTGgtgagtaaagatcttatataattgtcatatatatgcatggaaaaaaaactttgatttttctttctcttttagattgattgataattaacaaggggtgtatatatatgcagAAGCACCAACAATGGTGGAAGCACAGAAGTTGTGCGAGAAGCCAAGTGGGACATGGTCAGGCGTTTGCGGAAACAGTAATGCATGCAAGAATCAGTGCATTAACCTTGAGGGAGCAAAACATGGATCTTGCAACTATGTCTTCCCAGCTCACAAATGTATCTGTTACGTCCCATGTTAA	-	-	-	No	-	-	-	-
	At2g26010 (AtPDF1.3)	ATGGCTAAGTCTGCTGCCATCATCACTTTCCTCTTCGCTGCTCTTGTTCTCTTTGCTGCTTTTGgtgagtaatgatcttataatattatatgcatgaaaaaataaattctgaattttcctctttagatttattggtaattaacaagatatttatatatgaatgcagAAGCACCGATAATGGTGGAAGCACAGAAGTTGTGCGAGAAGCCAAGTGGTACTTGGTCAGGAGTTTGCGGAAACAGCAATGCGTGCAAGAATCAGTGCATTAACCTTGAGGGGGCAAAACATGGATCTTGCAACTATGTCTTCCCAGCTCACAAGTGTATCTGTTACTTCCCATGTTAA	-	-	-	No	-	-	-	-
	At1g55010 (AtPDF1.5)	ATGGCTAAGTTTTGTACCACCATTACCCTTATTTTGGTTGCTCTTGTTCTCTTTGCTGATTTTGgtgagtgatgaccttatcatatgccttgaaaatgtgtttaagattttcctttcatttatgttaataattaaccattcatatagAAGCACCGACAATTGTGAAAGCAGAGCTTTGCAAAAGGGAAAGTGAGACATGGTCAGGACGTTGTGTAAACGATTATCAGTGCAGAGATCATTGCATTAACAATGATAGAGGAAATGATGGATATTGCGCTGGTGGCTACCCATGGTACAGATCATGTTTCTGTTTCTTCTCTTGCTAA	scaffold_1:31469769-31470085	Al_scaffold_0001_5134	ATGGCTAAGTTTTCTACCACCATTACCCTTATCTTGGCTGCTCTTGTTCTCTTTGCTGATTTAGgtgagtaatagaaaatgtgttcaagattttcctttcatctatgttaataattaacctttcatatatatacgcagAAGCACCGGTAATTGTGAAAGCAGAGCTTTGCAAAAGGGAAAGTGAGACATGGTCAGGACGTTGTGTAAACGATTATCAGTGTAGAGATCATTGCATTAACAATGATAGAGGAAATGATGGATATTGCGCTGGTGGCTACCCATGGTACAGAGGATGTTTCTGTTTCTTCTCTTGCTAA	Yes	75 / 80 (93%)**	0.9687 (0.0382 0.0394)	0.4731 (0.0164 0.0346)	0.4674 (0.0170 0.0364)	as an outgroup of AtPDF1.1-1.3 and their related genes of A. lyrata
	-	-	scaffold_1:32348624-32348973	scaffold_105619.1	ATGGCTAAGCTTGCTACCATCATCATCACGGTTATATTCGATGCTCTTGTTCTCTTTGCTGCTTTTGgtgagtaatgatcttatcatatagtacatggcaaaatgaattattattttttatttttttaataattagccatgaaagataaattaaaatatatatgtatgcagAAGCACCAATAATGGTGGAAGCACAAAAGTTGTGCGAGAGGCTTAGTGGTACAACGTTGGGAGTCTGCGGAAACAGTAATGCGTGCAAGAATCGGTGCATTCTACTGGAGGGAGCACGACATGGTTCTTGCAACTTTATCTTCCCATATCACAGATGTGTCTGTTACTTCCCATGTTAA	No	-	-	-	-
	-	-	scaffold_7:19551112-19551464 (complementary strand)	scaffold_703526.1	ATGGCTAAGTTTGCTTCAATCATCTTCCTTTTTTTCGCTGCTCTGGTTGTCTTTGCTTCTCTCGgtgagtagtaaatgatcttatcatatatatgtaaatgagctatcaattttcttttgctataataattttttttattgtattgatttgcaactaacccaagaaatatatatatgcagAAGCACCAATGGTGGAAGCAAAGTTATGTGAGAGGTCAAGTGGGACATGGTCAGGAGTTTGTGGAAACAATAATGCATGCAAGAATCAGTGTATTAATCTTGAGGGGGCACGACATGGATCTTGCAACTATCGCTTCCCATATCACAGATGTATTTGTTACTTCGACTGTTAA	No	-	-	-	-
CRP700	At2g43510 (ATTI1)	ATGGCAAAGGCTATCGTTTCCATCTTCGTTGTCTTTTTCATCTTCTTCTTAGTCATTTCCGgtaagcaaacttactctccgtttcttgacatatttgtttataacttaaaatttacccttatgttctggctacaaatctctttgaccatagcaaaatcatgatatgatcattctatcttttcttaattttgtttataacagATGTGCCGGAGATAGAAGCGCAAGGTAACGAGTGCTTGAAAGAATACGGAGGTGATGTTGGTTTCGGCTTTTGTGCGCCTCGGATATTTCCGACGATTTGTTACACAAGATGCCGTGAGAACAAGGGAGCTAAAGGTGGAAGATGCCGTTGGGGACAGGGCAGTAACGTCAAATGCTTATGCGACTTCTGCGACGATA…	scaffold_4:21279645-21280052	fgenesh2_kg.4__2523__AT2G43510.1	ATGGTAAAAGCTATCGTTTCCATCTTCGTTGTCTTTTTCATCTTCTTCTTAGTCATTTCCGgtaagcaaacttactctccgtttcttggcatatttgttaatactttaagatttacgcttatgttctggctacaaatctctttgaaccatatcaaatcatcatgatatgagattctatcgtttcttttgtttataacagATGTCCCGGAGATAGAAGCGCAAGGTAACGAGTGCTTGAAAGAATACGGCGGTGATGTTGGTTTCAGATTTTGTGCGCCTCGGATATTTCCGACGTTTTGTTATACAAGATGCCGTGAGGACAAGGGAGCTAAAGGTGGAAGATGCCGTTGGGGACAGGGCAGTAACGTCAAATGCTTATGCGACTCCTGCGACGATACT…	Yes	83 / 89 (93%)**	0.2699 (0.0320 0.1185)	0.3271 (0.0389 0.1189)	0.4996 (0.0373 0.0746)
	At2g43520 (ATTI2)	ATGGCAATGAAGTCAGTTTCTACCTTGGCCGTTTTTGCCATCCTCTTTTTGGTTATCGTTGgtaaattaactaacttcatagatatttctcacgtagtttttaaagtttgcgtttgtgtttgaagcatccggggactatttttctcggtgatcgcagtcaagtttcattatgtttgatttctgtttgcttaattcgttttatatgataaacacagAAATGCCAGAGATAAAAGCGCAAGGTAGCAAGTGTCTGAAAGAATATGGCGGTAATGTGGGTTTCAGCTATTGTGCGCCTAGGATATTTCCGTCATTCTGTTATCGGAACTGCCGTAAGAATAAGGGCGCGAAGGGAGGTAGATGCCGTTCGGGAGGGGCAGGAGCTGGTAGTATGATATGTTT…	scaffold_4:21281220-21281654	fgenesh2_kg.4__2524__AT2G43520.1	ATGGCAACGAAGTCAGTTTCTACCTTGGCCGTTTCTGTCATCCTCTTTTTGGTTATCTTTGgtaaattaactaacaattcatacttctcccgtattttttaaaatttgcgtttgtgtttgaagttgtgattcacaggatccgggtatttttctcggtgatctcagtcaagtttcattatatgtaattactgtttgcttgattcattttatatgataaatgcagAAATGCCAGAGATAAAAGCGCAAGATAGCAAGTGTCTAAAAGAATATGGCGGTAATGTCGGTTTCAGTTATTGTGCGCCTCGGATATTTCCGTCGTTCTGTTATCGAAACTGCCGTAAGAATAAGGGTGCGAAGGGAGGTAGATGCCGTTCGGGAGGGGCAGGAGCTGGTGGTATG…	Yes	84 / 90 (93%)**	0.2076 (0.0294 0.1417)	0.0635 (0.0138 0.2169)	0.0329 (0.0080 0.2420)
	At2g43530 (ATTI3)	ATGGGCATGGCAATGAAGTCAGTTTCTAACTTCGCAATCTTTTTAATCCTCTTTTTGGTCACCTCTGgtaaattttaactccgtacttctcacatacttattaaaatttgtgattcatacgatccatagaggatttaattatttctgttggtgattgctgcaagtttctttatatgtgaattttatttgccaaaactaatttatttgtatatacatgatatgtgagcagAAATATCTGAGATAGAAGCGAAAGATAAGGAATGTCTAAAAGGATACATTGATGCGCCTTTAAGCTATTGTATGGCTAGGATTTATCCGTCGTTGTGTTATCGAAATTGTCGTTTTTACAAGGGCGCGAAAGGTGGAAAATGCGACGGTCTTAAGTGCTTCTGCGACTTC…	-	-	-	No	-	-	-	-
	At2g43535 (ATTI4)	ATGGCAAAGATGTCAGCACTTTCTATCTTCGCCATCTTTATCATCCTCGTTCTGGTTATCTTTGgtaaatttatttctcacatatttattcaactttatgattcacaggatccaaagagtatttctttcggtgatagcaataagtttcattatatgtgattttttatatgcttaaatctgtatgtacatatatttgtgcagAAATACCTGAGATAGAAGCACATGATAGCGAGTGTCTGAAAGAATATGGGGGTGATGTTGGGTTTGGCTTCTGTGCGCCTAAGATATTTCCGACGATTTGTTATAGAAATTGCCAAAAGGACAAGGGGGCTAATGGTGGAAAATGCCTCTGGGGAGAGGGCGGTAAAGTGAAATGCTTATGCGACTTCTGCAGCAATG…	scaffold_4:21283548-21284001	scaffold_403245.1	ATGGCAACGAAGTCAGTTTCCACCTTCGCCATCTTTATCATCCTCGTTCTGGTTATCTTTGgtaaatttatttctcacatatttgattaactttatgattcatatgatccagagattatttctctcggcgctagcaataattaagtttcactatatgtgatatttatatgcttaaatctgtatgtatatatatatttgtgcagGAATATCTAAAATAGAAGCACAGGATAGCGAGTGCCTGAAAGAATATGGTGTTGATGATGATGGTGATGATGTTGGTTTTCGCTTCTGTGCGCCTAGGATATTTCCGACGCTTTGTTATAGAAGATGCCAAAAGGACAAGGGGGCTAAGGGTGGAAAATGCCTTTGGGACGAAGAGGGCAGCGGTAATGTGAAATG…	Yes	75 / 94 (79%)	0.6877 (0.1062 0.1545)	0.5595 (0.0997 0.1782)	0.4716 (0.0884 0.1875)
	At2g43550 (ATTI6)	ATGTCCGAATACATCTCCAAAGTAAGCAATAAGCAAAGGAAAATGAAGTTTGTTTCCGTCTTCCTCGTTCTGTTTATCTTCTTCCTCGTCGTTCTTGgtaagtactgaatctatatacagttactgcattatttacgatattacccactcttacaacctcataacaatatgcagAGGCCCCGGAGAAGATAGAAGCCAAAGACGACAAGTTCATATGTGTGGTTGAGTATGGAGGAGACGTGGGTCCAACGTTCTGTAACCCTAAATTCTTCCCCACGTTGTGCCGTCAAAACTGCCGGAGCTTCAAAGGTGCCAAAGGCGGTAAATGCGTGAAGCAACCCAAACACAAACATATCAAGTGCTTCTGCGACTACTGTAAAGACGACTAG	scaffold_4:21286263-21286637	scaffold_403248.1	ATGTCCGATACATCTCCAAAGTGGGCAATAAGCAAAGGAAAATGAAGTCTGTTTCCATCTTCCTTGTGCTGTTTGTCTTCTTCCTCGTCGTTCTTGgtaagtacacttaatctatatagttactacattattacgatattcacaacctcattacaatatgcagAGGCGCCGGAGAAGATAGAAGCAAAAGACAAGTTCATATGTGTGGTTGAGTACGGCGGAGACGTGGGTCCCACGTTCTGTAACCCTAAGTTCTTCCCCACGTTGTGCCGTCAAAACTGCCGGAGCTTCAAAGGTGCAAAAGGCGGTAAATGCGTGAAGCAACCCAAACACAAAACTATCAAATGCTTCTGCGACTACTGTAAAGACGACTAG	Yes	-	-	-	-	Stop mutation by one base deletion
	At5g52145	ATGACCAAATCCGGTTCTATCATTACCGTCCTCTTCATCGTCTTCATAGTTATCTCTAgtaagttaacttactttgccttgcttgaatgtatttggtaatagctttatgttattgcaagcagaaaattcatgatatgcgttttctatatgttttgtgtttataacagAACAAATAGAAAGATAGTGATTGCTTGAAAGAATATGGAGGTAAGGTAATATATGTTGGTTTCCCCTGGCCTTTTGTGCAATTTTGATATTTCTGTCATACTGTTATATAAAGTGTCACAAAGACAAGGGGGCTGATGGCGGAAGATGCCAATAGGGACAGGAAGAAGGTCATACTAAGTTGACGTGCTTATGCGACTATTGTGACTCTTCGCCCTACCTGATCAAACTCTAA	scaffold_8:14987718-14988182	Al_scaffold_0008_1593	ATGTCCAAGGCAACTAAACCCAGTTCTATCATTACCGTCCTCTTCGTCTTCTTCTTAGTTATCTCTGgtaagtaaacttactttgcgttgtttgacattatttgttaataactttatatgtatacgtttgcagtcaagtttacaagttttgttttcgtgattaagaaagtacttttattttatcgcatgcagaagattcatgatatgtgcttatttttgtttgtgtttataacagAAATGCCAGAGATAAAAGCGCAAGATAGTGATTGCTTGAAAGAATATGGAGGTGATGTTGGTTTCCCCTTTTGTGCAATTTTGATATTTCCGTCAGTATGTTATATAAAGTGTCGCCAAGACAAGGGGGCTAAAGGCGGAAGATGCCAACACGGAGAGGAAGAC…	Yes	-	-	-	-	These orthologous sequences could not be aligned
	At1g47540 (ATTI7)	ATGGCAACGAAGTCAGTTTCTACCTTCGCCATCTTTTTCATCCTCGTTTTGGCTATCTTTGgtaaactaactcacttcatatttgttaaaatttgtgattcatcatagggttccagagattatttttctccgttatcgaagcaagtttcgttatacatcgtttttttatttgctttttaacctatctatatgaatacaaatataagCAGAAACTCCTGAGATAGAAGCGTATGATAGGAAGTGCCTGAAAGAATACGGCGGCGATGTGGGTTTCAGCTACTGTGCACCTCGAATATTCCCGACGTTCTGTGATCAGAACTGCCGTAAGAACAAGGGCGCGAAAGGTGGAGTATGCCGTTGGGAAGAGAACAACGCTATTGGTGTTAAATGCTTATGCAA…	scaffold_1:23723029-23723479 (complementary strand)	fmRNAsh2_kg.1__3851__AT1G47540.2	ATGGCAACGAAGTCAGTTTCTACCTTCGCCATCTATTTCATCCTCGTTTTGGTTATCTTTGgtaaattaactaactccatacttctcatatttttaaaaaattttgtgattcatagggttccagagagtatttctctcgggtatcaaagcaagtttcgttatatacatgttttttttatttgctttaacctatctatatgcatgcaaataagCAGAAACGCCTGAGATAGAAGCGTATGATAGGAAGTGCCTGAAAGAATACGGCGGCGATGTGGGTTTCAGCTACTGTGCACCTCGAATATTCCCGACGTTCTGTGATCAGAACTGCCGTAAGAACAAGGGCGCGAAAGGTGGAATATGCCGTTGGGAAGAGAACAACGCTATTGGTGTTAAATGTTT…	Yes	93 / 99 (93%)**	0.3271 (0.0264 0.0806)	0.2034 (0.0220 0.1082)	0.2628 (0.0077 0.0294)
	-	-	scaffold_2:11809706-11810097 (complementary strand)	Al_scaffold_0002_1289	ATGGCAAAGGCAACAAAATCTGTTTCCATCTTTGTTGTCTTTTTCATCTTCTTCTTGGTTATCTCTGgtaagcaaacttactctgcgtttcttgaaattattttaaataaattaaaaaatctctgtgatcatagctagcaaattcattatatgtgattctatgttttcttttgtttatgacagACATGCCGGAGATAGAAGCTCAAGGTAGCGAATGCTTGGAAGAATATGGCGGTGATGTTGGTTTCGGCTTTTGTGCCCCTCGGATATTTCCGACGATTTGTTATACAAGATGCCGTGAAATCAAAGGAGCTAAAGGTGGAAGGTGTCGTTGGGGAGAGGGCAGTAACGTTAAATGCTTATGTGACTCCTGTGATGATACTCCTCAATAA	No	-	-	-	-
CRP860	At1g60983 (SCRL8)	ATGAAGTTAGCTGCAATTTTCTTGGTTTCTTGTGTCTTATTGTCTCTTCTCCCAAGCCTAACCATTGCGGAGAAAAGGCCGTGGTGTCCAACAAGAAAACAAATATTTGATGGTTCATGCAATAGAACTGATTACACACAATGCTTTAACGACTTAAGAAATACATGGGATGATATTGGAGATCTTTGTCCGACCGATTGCACTTGCACTCCTCAACCACAGAATAAACGTCTCTGTTATTGTCGTTACTTGCCTTGTCCTAGTACCTAA	scaffold_2:2812504-2812773 (complementary strand)	scaffold_200507.1	ATGAAGTTAGCTGCAATTTTCTTGGTTTCTTGTGTCTTATTCTCTCTTGTCCCAAGCCTAACCATAGCGGAGAAAAGGCCCTGGTGTCCAACAAGAAAACAAATATTTGATGGATCATGCAATAGAACTGATTACACACAATGCTTTAACGACTTAAGAAACACATGGGATGATATTGGAGATCTTGGTCCAACCGATTGCACTTGCACTCCTCAACCACAGAACAAACGTCTCTGTTATTGTCGTTACTTGCCTTGTCCTAGTACTTAA	Yes	86 / 89 (96%)**	0.1147 (0.0146 0.1274)	0.0400 (0.0064 0.1605)	0.0619 (0.0073 0.1182)
			scaffold_2:2818056-2818325 (complementary strand)	scaffold_200508.1	ATGAAGTTAGCTGCAATTTTCTTGGTTTCTTGCGTCTTATTCTCTCTTGTCCCAAGCCTAACCATAGCGGAGAAAAGGCCCTGGTGTCCAACAAGAAAACAAATATTTGATGGATCATGTAATAGAACTGATTACACACAATGCTTTAACGACTTAAGAAACACATGGGATGATATTGGAGATCTTGGTCCAACTGATTGCACTTGCACTCCTCAACCACAGAACAAGCGTCTCTGTTATTGTCGTTACTTGCCGTGTCCTAGTACTTAA		86 / 89 (96%)**	0.0625 (0.0146 0.2338)	0.0221 (0.0064 0.2905)	0.0283 (0.0073 0.2586)
	At1g60985 (SCRL6)	ATGAAGTTTGCTGCAATCTTCTTGGTTACTTGTGTCTTCTTCTCCCTTTTCTCAAGCAACCTTTCACAAGgttttttaatcattttactgaagttaccattttgctcattgaaattcggttgtcctaaactagtttggtttaactctttgtattgttgttgaataataagGTGAAAAATTAAGCATGGATCCTACGAGGAGGCCGTGGTGTCCGTCGAAAAAACAAATGTTTGGTGGTAATTGTGGAAACGATGGAGACTCTCTATGTCTAATGCTCTTAGCAGCTAGTTGGGATGAAAGTTTAAGGCATAGCTCCATCTCCTGCAATTGCACTACTTATCCTAACTACAAAATTCTCTGTAGTTGTCCTAATATGATTTGTCCCTAG	scaffold_2:2813965-2814352 (complementary strand)	-	ATGAAGTTTGCTGCAATCTTCTTGGTTACTTGTGTCTTATTCTCCCTTCTCCCAAGCCACCTGTCACAAGgtcttctaataattctactgaagttatcattttgctcatcaaaattcggttaacctaaaccagtttggtttaactctttttattgttgttgaataattagGTAAAAAATCAAGCATGGATCCTACGAGGAGGCCGTGGTGTCCGTCGAAAAAACAAGTGTTTGGTGGTCACTGTGGAAACGATGGAGCACATCTTTGTCTAAATCTTTTAGCAAGTAGTTGGGATAATAGTGTAAGGCATAGCCCCATCTCCTGCAATTGCACTGATTATCCTAACTACAAAGTTCTCTGTAGTTGTCCTAATATGATTTGCCCCTAG	Yes	78 / 95 (82%)*	1.0986 (0.1073 0.0977)	1.0450 (0.1176 0.1126)	0.9216 (0.1294 0.1404)
	At1g60986 (SCRL4)	ATGAAGTTTGCTGCAATCTTGTTGGTTACTTGTGTCTTATTCTCCCTTCTCCCAAGCCATCTTTCACAAGgtcttctaatcattctactgagattaccattttgctcatcgaaatttgcttgacgtaaacaagtttggtttaactttttttttttttgttgatgatgaattagGTGAAGAATCAAGCATGAATATTGATGCGCAGAGAAGGCCATGGTGTCCGTCTAAAAAACAAGTGTTCGGTGGTTCGTGTGGAAATGATGGAGCACAACAATGTCTAAATAACTTATTAAGTACATGGGATCCAAGTGTAAGGCTTAGCCCAGTCTCCTGCAATTGCACTCCTCAACCTAACAACAATATTCTTTGCAGTTGTCCTAACATGATTTGCCCATAG	scaffold_2:2801406-2801801 (complementary strand)	scaffold_200506.1	ATGAAATTTGCTGCAATCTTCTTAGTTAATTGTGTCTTATTCTCCCTTCTCTCAAGCCACCTTTCACAAGgtcttctaatcattctactaaagttatcattttgctcatcgaaattcggttgacctaaaccagtttgatttaacttttttgttgttgttgatgatgaattagGTGAAGAATCAAGCATAAATATTGATGCGCAGAGAAGGCCATGGTGTCCGTCTAAAAAACAGGTGTTCAGTGGTTCGTGTGGAAATGATGGAGCACAACAATGTCTAAATAACTTATTAAGTACATGGGATCCAAGTGTAAGGCTCAGCCCAATCTCCTGCAATTGCACTCCTCAACCTAACAATAATATTCTTTGTAGTTGTCCTAACATGATTTGCCCATAG	Yes	91 / 97 (93%)**	0.2209 (0.0267 0.1211)	0.1860 (0.0175 0.0939)	0.1237 (0.0147 0.1187)
	At1g60987 (SCRL5)	ATGAAGTTTGTTGCAATCTTCTTGGTTACTTGTGTCTTATTCTCCCTTTTCCCAAGCCACCTGTCACAAGgtcttctaatcattccaccgaagttaccattttgctcattgaaatttggttgacctaaaccagtttgatttaactcttttagttgttgttgatcaattagGTGAAGAATCAAGGATGAATATTAATGCGGAGAGAAGGCCATGGTGTCCGTCTAAAATACAAATGTTTGATACTAATTGTGAAGTGGATGGAGCAAAACAATGTCTAGATCTCTTAATAAGTACTTGGGATCCAAGTGTAAGGCTCACCCGAGTCTCTTGCATTTGCTCTGATTTTCCTTACAGGAATATGATGTGTAGTTGTCCTAATATGATTTGTCCCTAG	scaffold_2:2798694-2799088 (complementary strand)	Al_scaffold_0002_441	ATGAAGTTTGTTGCAATCTTCTTAGTTACTTGTGTCTTCTTCTCCCTTTTCCCAAGCCACCTTTCACAAGgtcttctaatcattctaataaagttaccattttgctcatcgaaattcggttgacctaaactagtttgattttaactctttttgttgttgttgatgaattagGTGAAGAATCAAGCATAAACATTGCTGCGCAGAAAAGGTCATGGTGTCCGGATAAAAGACAAGTGTTTGATGGTATTTGTGAAAAGGATGGAGCAAAACAATGTCTAGATCTCTTATTAAGTTCTTGGGATCCAAGTGTAAGACTCAGCCCAGTCTCCTGCACTTGCTCTGATTTTCCTTACTACAATATTCTTTGTAGTTGTCTTAATATGAAATGTCCCTAG	Yes	74 / 97 (76%)	1.3600 (0.1433 0.1054)	1.9581 (0.1878 0.0959)	1.9644 (0.1780 0.0906)
	At1g60989 (SCRL7)	ATGAAGTTGGCTGCAATCTTCTTGGCTTCCTCTGTCTTACTCTCCCTTCTTCCAATCCACCTTTCGCAAGgttcttcttatcagtctactgagattacaatttttctcatcgatctccgattaaccaaaaactcttcttttcgttgatggattagGTGAAGCTGCTGGGGAGAGAAGGCAGTGGTGCCCATCAAAACAACAAGTGTTCAGAGGTTCATGCTCAGACGATGGAGGACAAAAATGTCTAAATGACTTATTATGGACATGGAATCCAAGTGTAAGGCTTAGCCCTATCTACTGTGATTGCACTCCTAAACGTCACAACAAGCGTCTCTGCGATTGTCCTAGTATGATTTGCCTCTAA	scaffold_2:2797126-2797487 (complementary strand)	-	ATGAAGTTGGCTGCAATCTTCTTGGCTTCCTCTGTCTTATTCTCCTTTCTTCCAATCCACCTTTCACAAGgtcttcttatcattctactgagattacagttttgctcatcgatctccggttaaccaaaaactcttcttttcgttgatggattagGTGAAGCTGCTGGGGAGAAAAGGCAGTGGTGCCCGTCAAAACAACAAGTGTTCAGAGGTTCATGCTCAGACGATGGAGGACAAAAATGTCTAAATGACTTATTATGGACATGGAATCCAAGTGTAAGGCTCAGCCCTATCTACTGTGATTGCACTCCTAAACGTCATAACAAACGTCTCTGCGATTGTCCTAGTATGATTTGCCTCTA	Yes	89 / 92 (96%)**	0.1648 (0.0141 0.0857)	0.0628 (0.0062 0.0994)	0.0000 (0.0000 0.1189)
	At2g05117 (SCRL9)	ATGAAGGTTGAAGTAATCTTTTTGGCTTCTTGTGTCCTTTTCTCTCTTATCCATGCCCACTTATCACATGgtaacaacaatacattacatcttaattagatgcatatatttgtccaccggaaaaatacaattttggttgagaaaaaaaagtatggataattactaatactctatttgcttgtgacttgtaaaacaaaagaatcaaatgttgcaccaacagAAGAACCAATGAAGGAACCAGAGTATTGTCGTTGGACAAATGCGTTTAATGGAACATGCTCAGACAGAGGTAATCCACAAACAATGTGTTTCTTTGACTTCTTAGATGCACATACTGCAAGAGTGATGCCTAAAAATTGCGCTTGTAATGATCTGCCCGGTAACAAGCGTTATTGTGAA…	-	-	-	No	-	-	-	-
	At2g25687	TATGAGTTTGCTGCAATATTCTTGGTTACTTGTGTCTTATTCTCCCTTCTCCCAAGCCACCTTTCACAAGgtattctaatcattctactgaggtttaccattttgctcatcaaaattcaattgacctaaaccagtttcatttaactctttttgttgttgatgatgaattagGTGAAGAATCAAGCATGAACATTGCTGCACAGAGAAGGCCATGGTGTCCATCTAAAAAACAAGTGTTCAGTGGTTCGTGTGGAATGATGGAGCACAACAATGTCTAAATAACTTATTCAGTACATGGGATCCAAGTGTAAGGCTGAGCCCAATCTCCTGCAATTGCACTCCTCAACTTAACTACCATATTCTTTGTAGTTGTCCGATCTAA	-	-	-	No	-	-	-	-
	At4g15733 (SCRL11)	ATGAAAGGCATTGCGATGTTATTGGTTTCATGTCTTCTTTTCTCCTTTCTCTCAACCAACCTAGCCAAAGgtatcattctcatattttcatatgtaaccggtttatcaataccagtgcgttaaccaataaaatcccggttcaaaatgtaaaacacatacaatacaatctcattaacacgtctacgtatattgtttgaatatgtacgcagAGTTAAAGTGGTGTCCATCAAAGGACGTGTTCAATGGATCGTGCACAGACACAGGAAGTCCAAGCTACACATGTTTTCTAGATTTGTTGGGATCTAAGAGTGCAAGTGCTATGCCTAAGAATTGCAAATGCACTCCTCTTCCTCACAATCGTCGTCAATGTGACTGTTTTGTCGTTTGTGACAGCAATTAA	scaffold_7:12698266-12698666 (complementary strand)	Al_scaffold_0007_2694	ATGAAAGCCGTTGCGATTTTATTGGTTTCATGTCTTCTTTTCTCCCTTCTCTCAACCAACCTAGCCAAAGgtatgatactcatattttcatatgaaaccggtttatcaatagcagttcgttaaccaatcaaatcccggttcaaaaatgtaaaacacgtacgatacaatctcattaaccagtgtacttatattatttgaatatgtacgcagAGTTGGAGTGGTGCCCATCAAAGGACGTGTTCAATGGATCGTGCACAGACAGAGGAAGTCCAAGCTACACATGTTTTCTAGATTTGTTGGGATCTAAGAGTGCAAGTGCTATGCCTAAGAATTGCAAATGTACTCCTCTTCCTCACAACCATCGTCAATGCGACTGTTTTGTCATTTGCGGCAGCAATT…	Yes	77 / 86 (89%)**	0.4109 (0.0463 0.1126)	0.1992 (0.0336 0.1686)	0.1524 (0.0231 0.1519)
	At4g15735 (SCRL10)	ATGAAGGTTGTGGCAATCTTTTTGGCTTCTTGTGTCCTTTTCTCTCTTATCCCCACCCACTTATCACATGgtaactacaaattatatcataattagatgtaaatatttgtgttaaaaaaagtattgattcatattactattcactaatagtcttttttttttgtgacatttaaacagAAGAACCAAAGGTTGCACCAACAGAAGAACTAATGTTTGCACCAAGCAATCAACCAAGGTACTGTCGTTCGAGACAAGTGTTTGATGGATCATGCACAGACAGAGGCACTCCACGCACGACTTGTTTCCTTGACTTCTTAGGTGCGCGAAGTGCAAGTGAGATGCCTAAGAACTGCGATTGTACCCCTCAGCCCAATAACAAGCGTCTTTGTGAATGTTCAG…	scaffold_7:12696818-12697262 (complementary strand)	Al_scaffold_0007_2693	ATGAAGGTTGCGGCAATCTTTTTGGCTTCTTGTGTCCTTTTCTCTCTTATCCCCACCCACTTATCACATGgtaacaacacattatatcataattagatgcaaatatttgcccaccgtaaagtactgcgtgtgttaaaaaaaagtattgattcatattactaagtctatttgtttttgtgacattttaacagAAGAACCAACGGTTGCACCAACAGAAGAACTAATGTTTGCACCAATGAAGGAACCAAAGTACTGTCGTTCGAGACAAGTGTTTGATGGATCATGCACAGACAGAGGCAGTCCACGCATGACTTGTTTCCTTGATTTCTTGGGTGCACGAAGTGCAAGTGAGATGCCTAAGAACTGCAATTGTACTCCTCAGCCCAATAACAAGCGTCT…	Yes	96 / 107 (89%)**	0.9469 (0.0542 0.0573)	0.8290 (0.0627 0.0757)	0.2011 (0.0217 0.1079)
	-	-	scaffold_7:12695533-12695936 (complementary strand)	-	ATGAAGGTCGCTGCAATCTTTTTGGCTTCTTGTGTCCCTCACCCTCTGATCACATGGTAACAACAATTCATTATATAtaattagatgcatatatttgcccaccaaaaaatacaatttgggttaaaaaaagtattgattcatatactaatagtcgatttgcttgcaacatgtaaaactgAAGAACCAAAGGTTGCACCAATAGAAGAACCAAAGGTTGCACCAATGAAGGAACCAGAGTATTGTCGTTGGAAACAAGCGTTTAATGGAACATGCTCATAAAGAGGCAGTCCACGAACCATTTGTTTCTTTGACTTCTTGGTGCACGAAGTGCAAGAGAAAGGCCTAAGAACTGCGATTGTACTCCTCAGCGTCTTTGTGAATGTTCAGTTGTTTGCAATA…	No	-	-	-	-	Stop mutation by 7 base insertion (conpared to SCRL10)
	-	-	scaffold_2:2804332-2804717 (complementary strand)	-	ATGAAGTTTGATGCAATCTTCTTGGTTACTTGTGTCTTATTCTCTCTTTTCCCAAGCCACCTTTCACAAGgtcttctaatcattctagttaccattttactcatcgaaattctgttgacctaaactagtttgatttaactctttttgttgttgttgatgaatcctGTGAAGAATCAAGCATGAATGTTGTGTGGAGGAGGCCGTGGTGTCCGTCGAAACAACAAGTGTTTGGTGGTGATTGTGAAACCGTTGGAGCACATCATTGTCTAGATCTCTTATTAGAAACTTCAGATCCAAGTATAAGGCCCAACCCAGTCTCCTGCAAGTGCCTTCCTTACCCTAACAACAATATTCTCTGTAGTTGTCCTAATATTATTTGCCCATAG	No	-	-	-	-	Probable non-functional gene due to substitution of splicing acceptor site
CRP580	At4g29273 (LCR23)	ATGGCCAACATATCATGGTCTCATTTTCTTATACTCATGCTTGTGTTCTCAGgtaatttcatgtttcccacttccaaacatcaaaaagtagttttcatctttacattacattacacatctaagcgtgtacacatatacactatattgtttcacatcataacatatggtattttactttttaatattttcagTGGTTAAGAAGGGTAAGGGAGATCAGACTGATAAGTATTGTACTATAATCATTGATCCAAGAACTCCATGTGACCTTGTTGATTGTCGCCTAAGCTGCTATACGGGGTACAATGGAGTTGGGAAATGTATTGCATCCAAAGCTAGTAGAACTCCTAATTGTGTGTGTACTTATAATTGTTAA	scaffold_4:6048744-6049096	fgenesh1_pm.C_scaffold_4000467	ATGGCCAACATATCATGTTCTCATTTCCTCATACTCATGCTTGTGTTATCAGgtaattttatgttttccacttccaaacatcaaaaataggtttcatctttacattacataaaatatacactatatcgtttcacatcataacatatggtattttacttttagtattttcagTGGTTGAGAAGGCTAAGGGATATCAAACTGATAAATATTGTACTATAATCCTTGATCCAAGAACTCCATGTGATCTTGTTGACTGTCGTCTAAACTGCTATTCGGGGTACAATGGAGTTGGAAAATGTATTGCATCCAAAGCCGGTAGAACTCCTAATTGTGTGTGTACTTATAATTGTTAA	No	-	-	-	-
	At4g29280 (LCR22)	ATGGCTAAGATATCATGTTCTTCTTTCTTCGTACTCATGCTAGTGTTTTCAGgtaatttcatgtttttcactttcaaatataaaaaaatagtttttaatttttacattacataaaatatttaagcgtgtacacatatatatatatagtttcatatcataacagatggtattttactttttcagTTTTTTCATTGGTTGAGAAGGCTAAAGGAGATGAACGTTGTACCATAATCATTCATCCAGGATCTCCATGTGACCCTTCTGATTGTGTTCAGTACTGCTATGCGGAGTACAATGGAGTTGGAAAATGTATTGCATCCAAACCTGGTAGAAGTGCTAATTGTATGTGTACTTATAATTGTTAA	scaffold_7:5353483-5353885	fgenesh2_kg.7__1261__AT4G29280.1	ATGGCCAAAATATCATGTTCTTATTTCTTCATACTCATGTTTGTGTTCTCAGgtaatttcatgttttccacttccaaacattaaaaaataatgttcatttttacattacataaaatatctaaacgtatatatatatatatatatatatatatatatatatatagtttcatatcataacatatgatatttttctttttcagCTTTTGTATTGGTTGAGAAGGTTAAGGGAGATGAACGTTGTACTATAATCATTCATCCAGGATCTCCATGTGACCCTCCTGATTGTCGTCTATACTGTTTTGCGGAATACAATGGAGTTGGAGAATGTATTGCATCCAAACCTGGTAGAACTGCTAATTGTATGTGTGTACTTATAATTGTTAAAGAGACAAATTCTAA…	Yes	61 / 73 (83%)**	0.5642 (0.1313 0.2327)	0.7447 (0.1365 0.1833)	0.7533 (0.1466 0.1946)
	At4g29283 (LCR21)	ATGGCCAAGATATCATGTTCTTATTTTCTCGTACTCATGCTTGTGTTCTCAGgtaatttcatgctttccacttccaaatataaaaaagtagtttttaatctttacattacataaaatatttaagcgtgtacacatatatatagtttcatatcataacatatggtattttactattttttcagTTTTTTCATTGGTTGAAAAGACTAAGGGTAAAAGACATTGTAGCACAATCATTCTTCCAGAATCTCCATGTGTCCCTCAAGATTGTGTTGAGTACTGCTTTGAGGAGTACAATGGAGGTGGAACATGTATTGCATCCAAAACTGGTAGAACTACTAATTGTATGTGTACTTACAATTGTCATGGAAATAACCTTTAA					51 / 73 (69%)	0.9830 (0.2424 0.2466)	1.2532 (0.3035 0.2422)	1.0190 (0.2613 0.2564)
	At4g29290 (LCR26)	ATGGCCAAGTTATCATGTTCTTATTTCTTTATACTCATGCTTGTGTTCTCAGgtaatttcatatattccatttcttaaagttcattacttttttaaggttctgatttacattatgtataagatttttttttgtgttaataacacgatgttttactcttgtagCTCTTTTAATGGTTGAATGTGATGAGGGGAAGCGATGCCATACGACGATTGACAAGGGAAATTTTTGTGATCTTGTCGATTGTCGTTTAAGCTGCTTTTCTGGATACAATGGAGTTGGAAAATGCTTTGACGATCCTAAAGTTCCTGGACGTTCTAATTGTGGTTGTCTATACAATTGTTAG	scaffold_7:5348285-5348609	fgenesh1_pm.C_scaffold_7001006	ATGGCCAAGTTATCATGTTCTTATTTCCTTGTACTCATGCTTGTGTGCTCAGgtaatttaatatattctatttcttaaagttctgatttacattatgtataagattttgtttgtgatcataacacgatgttttactcttgtagCTTTTTTAATGGTTGAATGTGATGAGGGGAAGCGATGTCATACGACGATTGACCAGGCAAATTTTTGTGATCTTGTCGATTGTCGTTTAAGCTGCTTTTCTGGATACAATGGAGTTGGAAAATGTTTTGACGATCCTAAAGTTCCTGGAAGCTCTAATTGTGGTTGTCTATATAATTGTTAG	Yes	70 / 77 (90%)**	0.4736 (0.0398 0.0840)	0.1940 (0.0245 0.1262)	0.1898 (0.0270 0.1423)
	At4g29300 (LCR27)	ATGGCGAAGTTATCATGTTCTTATCTTCTTGTATTCATGCTAGTGTTCTCAGgtacattcatcttttccatttccaaagatctgaaaatgcaatcacatacacatacatatatatgatttttattttgtatcatatcatcataacactgtacttaatttttgtagCTATTTTAATGGTTGAAAAAGTTGAGGGAGAGGAATGTCGTTTAACGATTGACAAAGCAACTCCATGTCATCTTAGTGATTGCCGTTTAAGCTGCTATACTGGATATAATGGAGTTGGAGAATGTTTTGATGATCCTAATGTTCCTGGACCTGATAACTGTGGTTGTCGCTATAATTGTTAG	scaffold_7:5347038-5347368	fgenesh2_kg.7__1258__AT4G29300.1	ATGGCGAAGTTATCCTTTTCTTATTTCCTTGTACTTATGCTCGTGCTCTCAGataatttcatattttttttttccaaagatcttaaaatgttgtcatatatacatatgatttttatttgtgaccataacaccgtacttaacctttgtagCTTTTTTAATGGTTGAGAGAGTTGAGGGAAAGCAATGTCGTTTGATTATTTACAAAGCAACTGCATGTTCTCTTAGCGATTGTCGTTTAAGCTGCTATACTGGATATAATGGAGTTGGAGAGTGTTTTGATGATCCAAATGTTCCTGGACCTGATAACTGTGGTTGTCTCTATAATTGTTAG	Yes	64 / 77 (83%)**	0.3616 (0.0856 0.2367)	0.3950 (0.0760 0.1924)	0.3043 (0.0602 0.1978)	The sequence shown as fgenesh2_kg.7__1258__AT4G29300.1 correspond to two genes
	At4g29305 (LCR25)	ATGGCGAAGTTATCATGTTCTTATTTCCTTGTACTCATTCTTGTGTTCTCAGgtaatttcttatatattttccttttccaaagatctaaaaatgttatcatatatacatatatacatttttttttttatttgtgaccataacatcttatttaatatatatttgtagCTTTTTTAATGGTTGAAAGAGCTGAGGGAAAGCGATGTCATTTGACGATTGACAAAGCAACTGCGTGTAGTCTTAGCGATTGCCGTTTAAGCTGTTATAGTGGATATAATGGAGTTGGAAAATGTTTTGACGATCCTAAAGTTGCTGGACCTTCTAACTGTGGTTGTATCTATAATTGTTAG	scaffold_7:5345737-5346075		ATGGCAAAGCTATTATGTTCTTGTGTCCTTGTACTCATGCTTGTGTTTTCAGgtaattttatttttccattctaaagatctaaaaatgttatatatatatatatatatatatatgatttttatttctgaccataacaccgtatttaactttttgtagCCTTTTTAATGGTTGAAAGAGTTGAGGGAAAGCGATGTCGTTTGACGATTGACAAAGCAAATCCATGTTACCTTAGTGATTGCCGTTTAAGCTGCTACAGTTTGTATAATGGAGTAGGAAAATGTTTTGACGATCCTAAAGTTCCTGGACCTTCTAACTGTGATTGTCTCTATAATTGTTAG	Yes	64 / 77 (83%)**	0.3534 (0.0886 0.2509)	0.3463 (0.0899 0.2595)	0.3350 (0.0934 0.2787)
	At4g09153 (LCR36)	ATGGCTAAGATATCATGTTCTTATTTACTCATACTTATGCTTGCTTTGTCAGgtaatttcatgttttccactttcaaacatctaagcatgtacaaatatatagtttcaggtcataacatatgggattttaccttttcagTTTTTTCAGTTGTTGAGAAGGCTAAGGGAGATAAGCGTTGTAGTATAATCATTGATCTTTCTCCATGTTACCCTATTGAATGTCGTCTATCATGCATTACCGAGCGCAATGGAGATGGAGAATGTGTTGTATCCAAAGTTGGTAGTACTCCTAATTGTTTGTGTACTTATGATTGTTAA	scaffold_6:19204437-19204788	scaffold_603243.1	ATGACCAAGATATCATGTTCTTATTTCCTCATACTAATGCTTGTTTTGTTAGgtaatttcatgtttccacttctaaacatcgaaaattagttttcgtctttacattacataacatatccaagcgtgtacacatatatagttttacgtcataacatatggtattttaatttttttagGTTTTTCAATTGTTGAGTCTAAGGGAGATAGGCGTTGTACTCTAATCATTGATCTAGCTCCATGTCACCATGTACACTGTCGTCTAAACTGCTATGCGGAGCGCAATGGAGTTGGAGAATGTATTGCATCAAAAGTTGGTAGTACTCCTAATTGTGTGTGTACTTATGATTGTTGA	Yes	53 / 75 (70%)	1.0870 (0.1566 0.1441)	1.1895 (0.1824 0.1533)	1.1293 (0.1842 0.1631)
			scaffold_6:19207301-19207651	scaffold_603244.1	ATGGCCAAAATATCATGTTCTTATTTCCTCATACTCATGCTTGTTTTGTCAGgtaatttcatattttttacttctaaacatcaaaaattagttttcatctttacattacataaactatctatgtgtatatatatagttttacgttataacatagggtattttacttttttagttttttcagTTGTTGAGAAGGTTAAGGGAGATAAACGTTGTACTCTAATCATTGATCTATCTCCATGTTACCCTGATGATTGTCGTCTAAACTGTTATGCGGAGCGCAATGGAGTTGGAGAATGTATTGCATCCAAAGTTGGTAGTACTCCTAATTGTGTGTGTACTTATGATTGTTAA		59 / 73 (80%)	0.6699 (0.1129 0.1685)	0.8978 (0.1382 0.1540)	1.1833 (0.1488 0.1257)
			scaffold_6:19213772-19214122	Al_scaffold_0006_3029	ATGGCCAAGATATCATGCTCTTATTTTCTCATACTCATGCTTGTTTTGTCAGgtaatttcatattttttacttctaaacatcaaaaattagttttcatctttacattacataaaatatccatgtgtatatatatagttttacgttataacatagggtattttacttttttagTTTTTTCAGTTGTTGAGAAGGCTAAGGGAGATAAACGTTGTACTCTAATCATTGATCTATCTCCATGTTACCCTCATGATTGTCGTCTAAATTGTTATCCGGAGCGCAATGGAGTTGGAGAATGTATCGCATCCAAAGTTGGTAGTACTCCTAATTGTGTGTGTACTTATGATTGTTAA		63 / 76 (82%)*	0.5476 (0.1058 0.1933)	0.7243 (0.1382 0.1908)	0.9119 (0.1488 0.1631)
			scaffold_6:19216604-19216958	scaffold_603246.1	ATGGCCAAGATATCATGTTCTTATTTCCTCATACTCATGCTTGTTTTGTCAGataatttcatgttttccacttctaaacatcaaaaattagttttcatctttacattacataaaatatctaagcgtacacacaaatatagttttacgttataacatatggtattttacttttttagTTTTTTCAGTTGTTGAGAAGGCTAAGGGAGATAGACGTTGTACTCTAATCATTGATCTATCTCCATGTTACCCTGATGACTGTCGTCTAAACTGCTATGCGGAGCGCAATGGAGTTGGAGAATGTATTGCATCCAAAGTTGGTAGTACTTTTAATTGTGTGTGTACTTATGATTGTTAA		61 / 76 (80%)	1.0433 (0.1270 0.1217)	1.4277 (0.1706 0.1195)	1.8829 (0.1716 0.0911)
	At2g22121 (LCR35)	ATGGCCAAGATATCATATTCTTATTTCCTCGTACTCATGCTTGTGGTCTCAGgtaatttcattttccacttccaaacgttaaagtagttttcatatttacattacataaaatatctaagcattgacacatatatttagtctcacatcaaatttttttttttttttgaaagagaatagtttcacatcataacatggtattttaccttttcagTTTTTTCAGTGGTTGAGAAGGCTAAGGGAGATGGAAGTTGTACTATAATCATTGATCCAAAAGCTCCATCATGTGACATTATTCAATGTCGTCTATCCTGCATTACAGACTACAATGGACTTGCAGAATGTATTGCATCCAGAATTGGTAGTCCTCCTAATTGTGTATGTACTTATGATTGTTAA	scaffold_4:669240-669625	fmRNAsh1_pm.C_scaffold_4000109	ATGGCCAAGATATCATGTTCTTATTTCCTCGTACTCATACTTGTGGTCTCAGgtaatttcatattccacttccaaacatcaaaaaatagttttcatctttctattacataaaatatctaagcatttacatatatatagtttcacatcatttttttaaaagagaatagtttcacatcataacatggtattttactttttcagTTTTTTCAGTAGTTGAGAAGGCTAAGGGAGATGGACGTTGTACTATAACCATTGATCCAAAAGCTCCATCATGTGACATTATTGAATGTCGCCTATCCTGCATAACGGAGTACAATGGAGTTGCAGAATGTATTGCATCCAAAATTGGTAGACCTCCTAATTGTGTATGTTCTTATGATTGTTAA	Yes	68 / 78 (87%)**	0.7914 (0.0586 0.0741)	0.6027 (0.0628 0.1041)	0.7006 (0.0663 0.0947)
CRP300	At1g24062	ATGGGTTCTTCTAAATTGTTGGTTGCACTCACTCTCGTTGTTATGATTACCATTTCCTATGACCTCTTCTCTGgtatgtttctttagataatacaattattacaatatttacttattcatagtatttttttttgcagttttaattacttcttatatatgatgatatcgcagAAATAGGAATAAGTGCGGCAACGCTTGTGATTCCAACATGCTTTGAAAATTGTAACGCGACATTTCAAGATCCAGAATGTAACAAATGGTGTGCATTATTGGCTTATAAAGATGGTAGCTGCCTATATCCTCCTTCTGAGGTTGATGATCTTCCCCCTATTAAACGACCTTACATTCCTCGTTGTTGTTGTAATCCTATTACTCTTTCACCTCCTTCTCCTTGA	-	-	-	No	-	-	-	-
	At2g25305	ATGGGTTCCTCCAAATTGATGGTTACATGCATTGTCGTTGCTATGCTGACCATTTCGTGTGACATTCTCTCTGgtataggttattattgatatatatacatattttactataagataacgaattttttatccttcttgaaaagaagattcatattttttttctttcatgattgatagTTGAAATGGGAATTAGCGTACAAGCTTTACCTCCGACTTGTGGACCAGATTGTACTGGAAGATTCATGAATCAAGACTGCTCTAAATATTGTGCAGCTTTATCTTATAAACATGGTGTTTGCATTCTATTCCGAGGACTTCCTCCAAGAACTTCTACATTACGTTGTTGTTGTGGGTAA	scaffold_4:4120347-4120696 (complementary strand)	Al_scaffold_0004_616	ATGGGTTCCTCCAAATTGATGGTTACATGCATTGTTGTTGCTATTCTGGCCATTTCATGTGACATTCTCTCTGgtatatgttattataaatatgtattcgactatgtgctaaccaattttgtatccttcttcagaaaaagattcttatattttttttttcatgattaatagTTGAAATGGGAATTAGCGTACAAGCTTTACCTCCGACTTGTGGACCAGATTGTACTGGAACATTCTTGAAACAAGACTGCTATAAATATTGTGCAGGTTTATCTTATAAACATGGTGTTTGCATTCTATTCAAAGGACTTCCTCCAAGAACTTCTACATATCGTTGTTGTTGTGGGTAA	Yes	74 / 83 (89%)**	1.3724 (0.0580 0.0423)	5.6026 (0.0661 0.0118)	5.5188 (0.0874 0.0158)
	At5g54215	ATGGGTTCCTCCAGATTGATGATTACATTCATTGTTGTTGCTATGCTGGCCATTTCCTCTGACCTTTTCTCTGgtatatgttattttctctggtatatatatgttgtttttaatatagattcagctatgtatatacaaattcgtaattttttcgtttaatgactgatagTTCAAATAGGAATCAGCGTGCAAGCTGCGCCTCCCACTTGTGGACGAGACTGTACTGAGAAATTCTTGACACAAGACTGCGATAAATATTGTGTAGGTTTGTCTTATAAAAAAGGTGTTTGCATTCTATCCGAAGGACTTCCTCCGAAAACTTCTACATATCGTTGTTGTTGTTCGTAA	scaffold_8:16372192-16372539	scaffold_801946.1	ATGGGTTCCTCCAAATTGATGATTACATTCATCGTTGTTGCTATGCTGGCTATTTCTTCTGACCTATTTTCTGgtatatgttattttaatatagattcagctatgcgtatacaattttgtatccttctccaaaaaaaatttcttaattttttcgtttaatgattgatagTTGAAACAAGAATCAGAGCGCAAGCTTCGCCTCCCACTTGTGGACGAGATTGTACTGAGAAATTCTTGACACAAGACTGCGATAAATATTGTGTAGGTTTGTCTTATAGAAAAGGTGTTTGCATTCTATCCGAAGGACTTCCCCCGAAAACTTCTACATATCGTTTTTGTTGTTCGTAA	Yes	74 / 83 (89%)**	0.4011 (0.0496 0.1236)	0.8618 (0.0603 0.0700)	0.2959 (0.0196 0.0662)
	At5g54220	ATGGGTTCTTCTAAATTGTTGGTTGCATTCACTCTCATCGTCATGATGACCATTTCCTATGACCTCTTCACCGgtatgtctctttacataatacagattttgtttttttttacttatttcatactgattttttttttctttttctttctggtatatttaatttctaattacttcttatgatgatcgtagGAATAGGAATAGATGCGAGAACTGTGCCTCCGACATGCTATGAAAGTTGTAACGCGACATTTCAAAATCCAGAATGTAACAAAATGTGTGTAGGATTGGCTTATAAAGATGGTAGCTGCATTTATCCTCCTCCTGAGGTTGATGGTCTTCCTCCTAAACGACCTTACTTTCCTCGTTGTTGTTGTAATCCTATAATTCTTTCACCTCCTT…	scaffold_8:16373480-16373880	scaffold_801947.1	ATGGGTTCTTCTAAATTGTTGGTTGCATTCACTCTCGTCCTTATGATGACCATTTCCTATGACCTTTTCTCTGgtatgtctctttacataatacaattattacatttacttatttgatcatactggtttttgttttttaggtatatttaattttctatttactttttatgatgatcgtagGAATAGGAATAAATGCGAGAACTGTGTCTCCGACATGCTTTGATGAAAGTTGTAATGCGACATTTCAAAATCCAGAATGTAACAAAAAGTGTGTATTATTTGCTTATAAAGATGGTAGCTGCATTTATCCTCCTCCTAAGGCTTATGTTCTTCCTCCCAAACGACCTTACTTTCGTCGTTGTTGTTGTAATCCTTTAATTCTTTCACCTCTTTCTCCTT…	Yes	80 / 96 (83%)**	1.0602 (0.0817 0.0770)	1.1692 (0.0902 0.0772)	1.3609 (0.0897 0.0659)
	-	-	scaffold_8:16367914-16368267	Al_scaffold_0008_1854	ATGGGTTCTTCCAAATTGATGTTTACATTCATCGTTGTTGCTATGCTAGCCATTTCCTCTGACCTATTCTCTGgtacatgttatttttaatatggattcagctattacatatacaattttgtatccttctcaaaaaaaaaaaaaaatcttaattttcttgtttaatgattgatagTTGAAACTGGAATCAGCGTGCAAGCTGCGCCTCCCACTTGTGGACGAGATTGTACTGAGAAATTCTTGACACAAGACTGCGATAAATATTGTGTAGGTTTGTCTTATAAAAGAGGTGTTTGCATACTATCCGAAGGACTTCCTCCAAAAACTTCTACATATCGTTGTTGTTGTTCGTAA	No	-	-	-	-
	-	-	scaffold_8:16368906-16369295	scaffold_801944.1	ATGGGTTCTTTTAAATTGTTGGTTGCATTCACTCTCGTTGTTATGATGACCATTTCCTATGACCTCTTCTCTGgtatgtctcaatacataatacaattattacatttacttattcatactgattttttttttcgtatttttcatctttaattacttcttgtggtgattgtagGAATAGGAATAAGTGCGAGAACTGTGCCTCCAACATGCTATGAAAGTTGTAACGCGACATTTCAAAATCCAGAATGTAACAAAATGTGTGTAGGATTGGCTTATAAAGATGGTAGCTGCATTTATCCTCCTCCTGAGGTTGATGGTCTTCCTCCTAAACGACCTTACTTTCCTCGTTGTTGTTGTAATCCTATAATTCTTTCTCCTCCTTCTCCTTGA	No	-	-	-	-
CRP940	At1g65352	ATGGAGAAAATAGTGTTCAGGAAAATTGTGTTTGTTGCCTTCTTATTGTCCCTTTCATgtgagtccatctttcaactctaaatttaacttcagcgcattatcatagtgttctttatttttcatgataatctttattgtccacatgcaagttaaccgtttttcttacatatagtttatcttttttaacaacaaagccaaagaaacaaaataattcttttgtaagaaaaaaaagaaggcaaatcaattcaaatcaagatgatcatatatattcgtaataagaaacgaatatggaacctaagtgcataatattcgtaatgattcaaactatgttatatatagGTTTATTGGAGGGAGAAGCAAGAATGAGTGGAGATGTAACAATACAACGTGGAGGGTCTT…	scaffold_2:9217751-9218347	fmRNAsh1_pm.C_scaffold_2000604	ATGGAGAAAATGGTGTTCAGGAAAATTGTGTTTATTGCCTTCTTATTGTCCCTTTCATgtgagtccatctttcaactctaaatttagtttcatcgcaatttcatagggttctttattttttcatgataataattattgtccacatgcaagttaactgtttttcttatatatagttttttttcctaatataaagtttatatcttctttaacaacaaagccaaagaaacaaaatatttgttttgtaaaaaaaaaagaggggcaaatcaattcatatcaagatgatcatattcgtaataagaaacgaatatgaaagtgaaacataagtgcatcatatattcgtaatgattcaaactatgttatgtgtatatatatcttaatgttttcttctttttttatgat…	Yes	73 / 81 (90%)**	0.3616 (0.0436 0.1204)	0.2613 (0.0483 0.1847)	0.1608 (0.0443 0.2758)
	At5g23035	ATGATGTTGAGCAAAGTAGTTCTTCTTGCACTTCTGTTATCTCTTTCATgtaagtacatctgtcaactttaaattacaccaaattgtcatgtgcatttttgtattttataactttaaaaacaccatgattttagtattacaatgttattaaagacttctagtcgatttatatatacccgtacacaatattgatatttgttagattaaaaatgtcctagGTTTGTGGGTAGCTAAAGCATCGGAACAAAGAACGAGAGTTAGTGAAGTAGTGAGAGAGGCCGAAATACACGATGGAGGGCAATGCACCGACGACGACATTTGCAACAAGAATTGTCTGGATTGTATTGCTAGACAATGTATCTTCCAACAATGTGTTTGCTCTAAGCGTTTCTTCCCTCC…	scaffold_6:9795703-9796143 (complementary strand)	fmRNAsh1_pm.C_scaffold_6001821	ATGGTGTTGAGCAAAGTAGTTCTTCTTGCACTTCTGTTATCTCTTTCATgtgagtccatttgtcaacttataaatacatcacattttcatctgtatgtgtgtgtgttttataacttttaaaccctcgtgattctagtattacaatgttgttatagacttctagtcgatttatcgtatacccttaaacaatattgataaatgttaagatgaataaatgtcctagGTTTGTGGGTAGCTAAAGCATCGGAAAGAAGAACGAGAGTTAGTCAAGAAGTGAGAGATGCCAAAAAACAACGTGGAGGGCCTTGCACCGACGAGAACACTTGCCACCAGATTTGTCCGGACTGTATAATCGCACAATGTATCTTCAAACAATGTGTTTGCTCTAAGTGTTTCCTC…	Yes	59 / 85 (69%)	2.2683 (0.1924 0.0848)	2.0771 (0.2608 0.1256)	0.9724 (0.2099 0.2159)
	At5g62623	ATGGAGAAAATGGTGTTGAGGAAAGTGGTTCTTCTTGCCATTTTGTTGTCTCTTTCATgtgagtccatcattttaatttaaatacataatcttttattatgttctttagttttcaaaacataattgatgctcaaacttgattctggtttagttgaattgcgtggtagaaatactagttgactgtttttcttttgtttttataatctacattttgagttgattctacaagaatctcttttggattttagtcgtttaatctatcgacactaatttaaattagtgcatcaaattggttatttttcaactattcttatatgtacatgctagGTTTATGGGTAGCTAAAGCATTGGAAGGAGAATCAAAAGTTAGTGGACAAGTGAGAGATGAAACACCGCATA…	-	-	-	No	-	-	-	-
	At5g62627	ATGGAGAAAACTGTATCGAGAAAAGTAGTTGTTCTTGCCATTTTGTTGTCTCTTTCATgtaagtatgtctacggtctatcttttataaatcatgttttcataattttcatttatttcttacatgaaaattgatgccgagttttgatttttagtttgatttgaattcgtgtcctagacatactagttatatagtatatattagaacatcacactttttatcaaaaaatcattggttttaaaatcttaggactaatctagctaattctaaaataactcgatttttttataactcgactaatctagatctcgttgcagtcgtactagtctcaggactaatctagctaaaataactcgattaaatcctttgattaccgtacgctaaattaaattagtgcatca…	-	-	-	No	-	-	-	-
CRP220	At1g33607	ATGGCTAGTTTGAAAGTTTTTTCTTTTGCTTTGCTCATTGTTCTCACTTTCTCAGTTATTGGTATgtcttctctcttataattaggagtactttctcaagtgtttacactttaacaaacttatttttgcgtttcaatacaaatttgttactttaatgagaaaatttcatgaactcgtattagacaaaactgtttcaattatgtgtgatagtagcagatgttgaagGATATATAATGTAGAGAGTGGTGGTTCTTTGTGTTGTAATAGCCACCCAAAATTTGGAAAGTGCAACACAAACAATGACGAGCAGAGATGCAACCGTTGGTGTCACAATGGATGCGGCAATGGAAAAGGCGGTTACTACAAATCTATGTCTCACGGGGGACAATGCCACTATTA…	-	-	-	No	-	-	-	-
	At5g08055	ATGGCCAGTTTGAAAGTTTTTTCTTTTGCTTTGATCCTTGTTCTCACTTTCTCAGTTGgtacgtcttctctcttataactaggggtattttctcgagtgtttataacactaacaaacttatttttgtgtttcaatacaaacttgttactttaattacaaaattccatgaactcatattaggcaaaactgtttcaattttgtgtgatattggcagATGTTGAAGGATATAATGTAGAGAGTGGTGGTTCCTTGTGTTGTAATAACCACCCGAAATTTGGAAAGTGCAACACAAACAATGACAATCAGAGATGTAACCGTTGGTGTCACAATGGATGCGGGAATGGAAAAGGCGATTACTGCAAAGCTATGTCTCACGGAGGACTATGTCATTGTTATTGT…	-	-	-	No	-	-	-	-
	At5g08315	ATGGCTGGTTTGAAAGTTTTTTCCTTTGCTTTGCTCCTTATTCTCACTTTCTCACTTATTGgtacgtattctctcttataattaggggtattttctcaagtttttacactctaacaaacttatttttgtgtttcaatacaaacttattactttaattacaaaattccatgaattcatattagacaaaactgtttcaattctttgtgatattggcagATGTTGAAGGATATAATGTAGAGAATGGTGGTTCCTTGTGTTGTAATAACCACCCGAAATTTGGAAAGTGCAACACAAAAAATGACGACCAGAGATGTAACAGTTGGTGTCTCAATGGATGCGACAATGGAAAAGGCGGTTACTGCAAATCTATGTCTCACGGAGGACAATGCCACTGTTATT…	scaffold_6:3263901-3264630	Al_scaffold_0006_755	ATGGCTGGTTTGAAAGTTTTTTGTTTTGCTTTGCTCCTTGTTCTCACTTTTTCAGTTGgtacgtctttttcttttaattaaggtttatttctcaagtgtttacaatctaattaagaaacttatttttgtgtttcaatcagccccggctcaatatatttgagagccttagggcaaaaaaaatttttttggcctattattatatacaaagagaaaatttacttaatttttaaaaattttgcggagtttttatagtaaaaattgttattttaaaaattttgggcctttttatacattttcttataaataattaggcctcttaaaatataattctcatattaataatatttttaaaaaatatttgggccttttttatatgtaaaaattttttataaaaaaaaa…	Yes	66 / 80 (82%)*	1.0412 (0.0891 0.0855)	1.5373 (0.1000 0.0650)	1.1031 (0.0879 0.0797)
	At5g19315	ATGACCACCACCATGAAAATAATGTCTTTTGCTATGCTACTTGTTCTTTTGTTCTCTATTGgttagtctctcaccataaattttgatatttttggggatacaaagatgtattatataaaaagtttttgtttgatctttacgtgaatcttaaagatgaaaaattgttgtttgcatgttatagATGTCGTTGAAGGATCCGGAAGTTCGTTGTGCTGTAACACACATGCGAAATTTGGAGCTTGCAACACATACCAAGACAGAAAGAGATGCAACAAATGGTGTCTTGATGGATGTGATAATAAGAAAGGCGGTTTTTGCAAACGTTTTGCTGGTGGAGCAAAAAAATGCCATTGTTACTGTTAA	scaffold_6:8160793-8161129	fmRNAsh1_pm.C_scaffold_6001549	ATGACCACCACCGTGAAAATCATGTTTTTTGCTATGCTAATTGTTCTTCTGTTCTCTATTGgttagtcactcaccataaatcttgtattatacctaaatctttttgtttgatctttacgtgaatcataaaggtgaaaatctttgtttgcatgttatagATGTCGTTGAAGGATCCGGAAATTCGTTGTGCTGTAACACACATGCGAAATTTGGAGCTTGCAAAACGTACCAAGACAGAAAGAGATGCAACAAATGGTGTCGTGATGGATGTGATAATAAGAAAGGCGGGTTTTGCAAACGTGTTGCTGGTGGAGCAAAATGCCATTGTTACTGTTGA	Yes	72 / 79 (91%)**	0.4564 (0.0384 0.0842)	0.4914 (0.0315 0.0642)	0.3451 (0.0257 0.0744)
CRP670	At4g30070 (LCR59)	ATGGAGACCGTGACATCACTTGTCTTCATTGTTAACTTACTTATCATTTTTACATCAGgtattatattttctactatatctttcaactgttatgttaaaaaaaataaaaatcatttaacacattccttgcagttctaaatgttcttaagtataattctatgatcaggataaacaaattttggcatggccacttgagcttatcatcttgagtatagggattcgatcgtttattccgtgaatgaaataaagtatcccatgggattttggattaaaaacaaagatattagtatgattgtgatatgatattttttctagtgatcaattttttcaataataacatatttaagaattaatatgtctaaaccataacaaaaatataaaaaataaaccaaaatattt…	scaffold_7:5000738-5001526 (complementary strand)	fmRNAsh2_kg.7__1180__AT4G30070.1	ATGGAGAGGATGACATCAATTGTCTTCATTGTTAACTTACTTATCATTTTTACGTCAGgtattatataatcttctatatatctttcaactgttctgtttttcttttgaaaattcatttaacacatattttcttacattttaaaatgttcaaaaatacaactttatgatcagaaaaaatgaattttggcataactacttgtttttgtcatgaatagggatttgatcgtttattccctgaatgaaataaagtaggccatcggattttggattttttttttaaagatattagttttgacaaaaaaaaaaaggatattagtatgattgtgatatgatatttttctagcgattaagttttacaaatataacacatataagacctaatatgtcttagccataaaa…	Yes (inverse)	107 / 127 (84%)**	0.4649 (0.0914 0.1967)	0.3794 (0.0893 0.2354)	0.4154 (0.0912 0.2196)
	At4g30074 (LCR19)	ATGGAGAAGGCACTTTCACTTGTGGTTTTCATCATCTTCTCTATCATGCTTGCTTCCGgtattatttctatctttttttccaattagtgaggccgtaaatcgtactctgaaaacattaagaaaaattattttattttcattaaattttacagttttagtatcataaatttttcttacaaaagatgaacctcaacatggttgcctagcacagtggcacatatttgtaatctcatttaagaaaaccacgatcattatacttcatttttgacaaagctcaaaattttcacaattatatgatcgtttccgttacttgtagtagattccaccaatggtttaatttccttatatactaagaaaaaaacaaaaaaaacaaataatgtatactcttttacagTTGAG…	scaffold_7:4998253-4998967	Al_scaffold_0007_1101	ATGGAGAAGTCACTTTCACTTATATATGGTTTCCATCATCTTCTCTATCATGCTTGCTTCCGgtatcatttctattttttttttcaaataattatgccgtaaatattagtatgaaaatattaagaaaaaaaacaattctttgttaaatttttaagttttattattctaatttttttcttaccaaaagataatccaacttggttgcctagcatatatttgtaatctcaattaagaaaaaccacgatcattatccttgatttgtgacaaagcacaaaactttcacaataatatgcaattccgttacttgtaaattgtaatagattccaccaatggtttatttctctgtgtatactaagaaaaaaagaaaactaattatgtatactcttttacagTTGAAAA…	Yes (inverse)	-	-	-	-	Stop mutation by 4 base insertion
	At5g38317 (LCR58)	ATGGAGAGGATAACTTCACTTGTATTCTTTGCTAGCTTCCTTATTATATTTGTCTCAGgtatattatatattttgtatatctttcaattgttatggttctttactttattcgatttctttaaacgtttcaagtattttaaatataattatacgttcacaataatcaaattttgatattgccagtttatggacagttgacaaaaccacttctgcttgacattttctagtacaacgtagatgaattatcatatgtcccatggcaatggatgaacagaacataaacaaaatagtatgatatagtaatgtgattatttcatataaaagtattggttcttataatgataacataaataagacttactatgtctaatcataaatgtacaaatgcaagaacaaatt…	-	-	-	No	-	-	-	-
	At5g38330 (LCR80)	ATGGAGAGGATACCTTCACTTGCATCCCTTGTTAGCTTGCTTATCATATTTGCCACAGgtattataattttttgtacacctttcaattttcatgttaaatatatttttttaaaaggttattttcttctattatgtgaacaaaaactaaacaaaaaatctcaaagtctaaccttagtttttataatttagacgtccacatagaagattaatgttatgagaattaagaaatacatattacagatatatatattttttttcttaagtcttcttgtagctattttcttgaattccttgtacttaatttctatagagtgaatatattcttatatatctgttaagtttaataaagtatatatacaatgctgtagTTGTTAATCAGACAAGAGCAAGTATCTGTAA…	-	-	-	No	-	-	-	-
	At5g42242 (LCR57)	ATGGAGAGGACAAGTACTTCACTTCTATTCCTGCTTAGCTTACTTATCATATTTGCCTCAGgtattgatgtattatacatatatcttttagttttatatatcctttacatacctttcaattgttatgtttttgttcattccatattttctcttacagtaaaaataataatcaaaaatataattctacgatcagaataaacaaattttgatattgccaagagtccatggacagtttatgaaacaaccctgcttgaaatttttagtccaccgtaaatgaatttaacatatataggctcatgtaaaaaacaaattctctcattgctatattcaaaatttacttgtactttgtatcaatcaatatggcacaaataatcttattttttaagttaagtttactaa…	scaffold_8:6904172-6905521	fmRNAsh2_kg.8__621__AT5G42242.1	ATGGAGAGGACAAGTACTTCACTTCTATTCCTTGTTAGCTTAGTTATCATATTTGCCACAGgtattaatatattatatacatatatcttttatatacttaatttttactcaaaaatttggctattttgtgatattaccctattatataatcttttacatacctttcaattgttatgtttttactcttcatcacatatttttcttacagtttaaaattttcaacagtataattctacgatcagaataaacaaattttgatattgccaagagtctatatgaacaattaaggaaacaaccctgcttgacatttttagtacacccgtagatgaattaacgtaggttcacatggcatgggatgaaaaaaaaaaaaaaaaagaaaaacacagtatgatagtaagt…	Yes	104 / 120 (86%)**	0.6192 (0.0726 0.1173)	0.5152 (0.0735 0.1427)	0.5995 (0.0752 0.1254)
	-	-	scaffold_7:24083784-24084592 (complementary strand)	-	ATGGAGAGGATTCCTTCACTTGTATTCTTTGCTAGCTTACTTATCATTTTTGTCACAGgtaccttgtatatctttcaattgttatgtctctttattttattcgatttttaatcaaattttgctattaccagtttatggacaattgaccaaagcacctctgcttgataaatatttctagtacaacgtagataaaataacatatttcaaatggcaatggttgaaaagaaaaaaaaacaatagtatgatttttgataattaaaacaatagtatgatggtaatatgaatttgttttttcatagaaaatgattggttcttatattgatagtattttttttcatagaaaatgatttgtatcatagagttttttttttttttttaagtcttctcattgttagtatt…	No	-	-	-	-
	-	-	scaffold_7:24166849-24167658 (complementary strand)	scaffold_704263.1	ATGAAGAGGATACCTTCACTTGTATTCTTTGCTAGCTTACTTATCATTTTTGTCACAGgtaccttgtatatctttcaattgttatgtctctttattttattcgatttttaatcaaattttgctattaccagtttatggacaattgaccaaagcacctctgcttgataaatatttctagtacaacgtagataaaataacatatttcaaatggcaatggttgaaaagaaaaaaaaaacaatagtatgatttttgataattaaaacaatagtatgatggtaatatgaatttgttttttcatagaaaatgattggttcttatattgatagtattttttttcatagaaaatgatttgtatcatagagttttttttttttttttaagtcttctcattgttagtat…	No	-	-	-	-
CRP500	At3g20993 (LCR56)	ATGACCCAAAAAGCCACCATTCTTGCCATCTTCATGGTTGTCCTTGTTCTAGgtttgctttactttttaagttttaccattctcataccatataatataaatttatattgaagggaagataaattaacattcataaacatgtcaaatatttttttagGTCTGGAAACGAAAGAGACGCAAGGACAAGAAATGTGTCATGATCTTATTAAAAAAACAGATTGCGATGATGCTACTTGTGTCACTCTGTGTAAGCAAAAATGGAACGGAAATGGTGGTGGCTCGTGCTTCCAAATCGTAAATTTAAAGAGTTGCCTTTGCGCTTTTCCATGCCAAGTTTGA	scaffold_3:9274681-9275323 (complementary strand)	scaffold_302506.1	ATGAATTACCAAGCCACCATTCTTGCTATCTTCATGATTGTCCTTGTTCTAGGTTTGCGTTACTTTTAATTTTTATGATTCTCTTAACATATTATAACAAATTTACATTGAAGGGAAGATGAATTAACATTGATGAATTAACATTGAGAGAGAGAGAGACAAAGGAAGATGAATTAACATTGATGAACATTTAAAATATTTTTTAGGGATGGATACGAAAGAGACGCAAGCAGGCCCGGCCCACCCATAAAGCAGGCAAAGCATCTGCTTTAGGCCACAAAATATATTAAAGGTTTTAGGGCCACATTACAAAGAAACTTATTTAGCCTAGTGGTTATGTAGTTAATAAGTTAGTGGCAAGTCTTGTGTTCGAATCTTGTCTTCTACAGTTTTTGTTTA…	Yes	-	-	-	-	Probable non-functional gene due to ~300 base insertion
	At3g20997 (LCR55)	ATGACTTACAAAGCCACCATTCTTGCTATCTTCATGATTATCCTTGTTCTAGgtttgctttacttttaagtttttaccattctcttaacatcatattataataagtttatattaaagggatgataaattaacattcgtaagcttttcaaatatttattagGGATTGGAACGAAGGAGACGCGAGGACAAGAAACGTGCCATGATCTTATAATGAAAAGAGATTGTGACGAAGCTACGTGTGTCAATATGTGTCAGCAAAAATGGAAGGGAAGTGGTGGCTCGTGCTTTCAAAACTTTAATGTAATGAGTTGCATTTGCAATTTTCCATGCCAAGTTTAA	scaffold_3:9278467-9278794 (complementary strand)	Al_scaffold_0003_2249	ATGACTTTCCGAGCCACCATTCTTGCTATCTTCATGATTGTCCTTGTTCTAGgtttgctctgcttttaagttttaccattctgatcttaacatattatagtaaatttatattaaagggcaaataaactaacattttaaatactttttagGGATGGAAACAAAAGAGACGCAAGGACAAGAAACGTGTCATGATCTTATAATGAAAAGAGATTGTGACGAAGCTACGTGTGTCACAATGTGTCAGCAAAAATGGAAGGGAGGTGTTGGCTCGTGCTTCCAAAACGTCAATGTAATGAGTTGCCTTTGCAATTTTCCATGCCAAGTTTGA	Yes	65 / 76 (85%)**	0.4919 (0.0693 0.1409)	0.3219 (0.0461 0.1431)	0.3103 (0.0511 0.1647)
	At3g61177 (LCR53)	ATGGCTAAATCCACCATATTCGCTATTTTCATGATCGTCTTCGTTCTAGgtttgcgttacatataccattctttaaaacatttaatacatctttttggttctatgaagattgtgtttaaagcttatgttttaatatttgttagGGATGGTAACGAAAGAGACGAAAGGACAAGAAATGTGTCGTGATCTTTTAATGAGAGCTAAAAACTGTGACGATAGCACTTGTGCTACTCTGTGTAAGCAAAAATGGAAAGGAAATGGATCGTGCTTCCCAAACGTATATAGAAAAAGCTGCCTCTGCACATTTCCTTGCAAAACTTGA	scaffold_5:20154306-20154636 (complementary strand)	fmRNAsh2_kg.5__2583__AT3G61177.1	ATGGCTAAATCCACCATTCTTGCTATTTTGATGATCGTCCTCGTTCTAGgtttgcgttacatttaccattctctaaacatattaaaacatttctattattttttttgttttataaagattcgtttaaagattatgttttaattttttgttagGGATGGTAACGAAAGAGACACAAGGACAAGAAATGTGTCGTGATCTTTTAATGAGAGCTCAAAACTGTGATGCTGGCACTTGTGCCACTCTGTGTAAGCAAAAATGGAAAGGAAATGGATCGTGCTTCCCAAACTTTCAAATCAAAAGCTGCCTCTGCACATTTCCTTGCAAAACTTGA	Yse	65 / 75 (86%)**	0.5167 (0.0710 0.1374)	0.6444 (0.0697 0.1082)	0.6693 (0.0785 0.1173)
	At3g61175 (LCR52)	ATGTCTAAATCCACCATTCTCGCTATTTTCATGATCGTCCTCGTTCTAGgtttgccttacatttaccattctttaaaacatttaatacattttttttggttttataaatttttttttaaagattatttaaaatatttgttagGGAAGGTAACGAAAGAGACGCAAGGACAAGAAATGTGTCGTGATATTTTAATGAAAGCTAAGAACTGTGATGAAGGCACTTGTGATACTCTGTGTAAGCAAAAATGGAAAGGAAATGGATCGTGCTTCCCAAACGTTTATACTTATAGAAAAAGTTGTCTCTGCACATTTCCTTGCAAAACTTAA	-	-	-	No	-	-	-	-
	-	-	scaffold_807:4817-5144 (complementary strand)	-	ATGACTTACCGAGCCACCATTCTTGCTATCTTCATGATTTTCCTTGTTCTAGgtttgctctacttttaagttttaccattctgatcttaacatattatagtaaatttatattaaagggcagataaactaacattttaaatatttattagGGATGGAAACAAAAGAGACGCAAGGACAAGAAACATGTCATGATCTTATAATGAAAAGAGATTGTGACGAAGCTACGTGTGTCACAATGTGTCAGCAAAAATGGAAGGGAAGTGTTGGCTCGTGCTTCCAAAACGTCAATGTAATGAGTTGCCTTTGCAATTTTCCATGCCAAGTTTGA	ND	-	-	-	-
CRP680	At3g04943 (LCR41)	ATGAAAAACTCTTCTCTTCTTTTCATACTTATTGTCGTTTTCGTTATTTCTTCTTCAGgtaacattttttctttaaacattgtttgatatactaattctgatcactttatctaccatatctagtaggatgacaaaattaatattttgttgtgtccttggttggaactcggaactgagaaaaaagataacaaaatggttccacttcttttatattgataaacttgtgtttgtgttattatatagAAAACGGGATCATGATAGGAGAAGCAAAAAAGTGTAGTAATTCATGGATTTGTGAAGGAGACGAGAAATGCAAAGAGAAGTGCATGGCTGACTACAAAGGCAATGGAACATGTTATTACCCATCTCCTCCTTCAAAACAACATCCTGAGTTCTTTT…	scaffold_3:1774498-1775257 (complementary strand)	Al_scaffold_0003_454	ATGAAAAACTCTTCTCTTTTATTCATACTAATTGTCGTTATTTCTTCTTCAGgtaaattttttttttaatcgttgtttgatatactaattttgatcatttaatctaccatatatagtgggatcaatatcttgttgtggatccttggtcggaattgagaaaaaacaataaaactgagataaatattaaaaaaagttccacttcttaaccagaggtggtgggctagtggttctagtctggtggagagtggtcatgttggtctaggtcagggattgattctcctcagacgtagaattgctcaactttatctttttggccacatgggtatgagtccattgtttacggtccatttgaaaacctagaaagaccctacccgtgagacaccttctccccaggattgg…	Yes	76 / 79 (96%)**	0.3017 (0.0298 0.0987)	0.4073 (0.0304 0.0747)	0.6958 (0.0246 0.0353)
	At3g04945 (LCR18)	ATGAAGAACTCTTCCATTCTCTTCGTACTAATTATTGTTGTTTTTCTCATTTCTTCTTCAGgtaaattgctattttattttgttttaattgtctgatatattaattttatatctgacatatctttgtatttttcttgttaaaagttaaaacttaaaactggtaaaatttagaccctccaaaaaaagaaactgagaagaagatgaaatatgtaaaacaaatatttaatatttatgttttgatgaataaagGAAACAAGAAGATGGTAGGAGAAGCAAAGAAATGCGACCAGACGTGGACTTGTGAAGGAGAAGACAAATGCAGAGAAAAGTGTCTGACTTTGCACAATGGAGTTGGAGTCTGTGATTTGTACACTGCTCCTTTGGTTCCTAAGCAATGTT…	scaffold_3:1775769-1776101 (complementary strand)	Al_scaffold_0003_455	ATGAAGAACTCTTCGATTCTCTTCGTACTAATTGTTGTTTTGTTTTCTTTTAATTGTTTGAtatatcaatttgataaaatttctctgaaaaatctttgattgttctttaagatgaaatatgtaaaataaatttgtaatatttttgttttgatgaatgaataagGAAACAAGAAGATGGTAGGAGAAGCAAAGAAGTGCGAGAAGACGTGGAATTGTGAAGGAGAAGACAAATGCAGAGAAAAGTGCAAGACTTTGTACAATGGAGATGGAATCTGTGATTTGTACACTGCTCCTTTGGTTCCTAAGCAATGTTTCTGCCACTATGATTGCTAA	Yes	61 / 76 (80%)	0.7275 (0.1101 0.1514)	0.6250 (0.0639 0.1022)	0.9685 (0.0775 0.0800)
	At3g23165 (LCR42)	ATGAAGAACTCTTCTATCATGTTCGTACTAATTGTCGTTTTTCTTATTTCTTCATCAGgtactatatcattaattatttaatatattaattttcatcatttaacctgcaaaaatcggattgacatatgttgttgtgttcttggttggaactgataaaaagtaaactaaaatataaaattaagagaaaaaataaaatatgttaatacaatgatttaaatcttgttttgatatatagAGAACCAAAAAATGGTAGGAGAAGCAAAACAATGTAAAACTGGATGGGCTTGTTTTGGAGAAGATGCATGCAAAGAAAAATGCATGGCTAAATACAAAGGTGTTGGAACTGTTACTTATTTTCCATTCCCTCCGGAAACTATTATTATATATTGCGAATGCTTG…	scaffold_3:10579117-10579539 (complementary strand)	fmRNAsh1_pm.C_scaffold_3002050	ATGAAGAACTCTTCTCTCCTATTCGTACTAATTGTCGTTTTCGTCATTTCTTCTTCAGgtaattgtgtttgctatatcattatcattatttattatattaatttcatcatttaacctgcaaaaatgagatgacacatacattttgttgtgttcttgtttagaactgagaaaaaataaactaaaatataaaactaagagaaagataaactatgtaaataaaatgttttagtcttgttttgatatatagAGAACCAAAAAATGGTAGGAGAAGCAAAAAAGTGTAAAGCTGGATGGGCTTGTTCTGGAGAAGATATATGCAAAGAAAAATGCATGGCTAAATACAATGGTGTTGGCACTGTTACTTATTTTTCTTTCCCTCCGGAAACTATTACTATATTG…	Yes	64 / 77 (83%)*	0.6422 (0.0911 0.1418)	1.0414 (0.0959 0.0920)	1.4946 (0.1059 0.0708)
	At3g23167 (LCR39)	ATGAAGAACTCTTCTATTCTATTGCTACTAGTTGTCTTTTTCGTCATTTCTTCTTCAGgtattttagattaaaaaaaacattctcattgtttgatatattaattttggtactttaacttgcaaaaatggcatgcaaacttttttgttgtgttcttggtgtaaataatttgtatattttggttttgatagtagGAGAAGCAAAAACGTGTTCTGATGGATGGACTTGCTTAGGTCCTAAAGAAGAAGACAAATGCAAAGAAAACTGCATGGCTAAACACAAAGGAGTTGGAACCTGTAATTTGTATACTATTCCAGAATTCCCAGCTCCGATAACTTATTATATGTGTGATTGCATGTTTGATTGCTAA	-	-	-	No	-	-	-	-
	At2g14935 (LCR40)	ATGAAGAACTCTTCTATTATATTGGTACTAGTTTTCTTTTTCTTCATTTCTTCTTCAGgtatttttaataaaaattattcttattgtttgatatattagttttggttatttaacttgcaaaaatggcatgcaaatcttgttgttgtgttcttgtagtaaataatttttatattttcattttgatagtagGAGAAGCAAAAACGTGTTCTGATGGATGGACTTGTGTAGGAGAAGACAAATGCAAAGTAAACTGCATGGCTAAACACAAAGGAGTTGGAACATGTACTTTGTATATTATTCCTTCTTTCCCTGCTCCGATAACTTCTTATATTTGCGATTGCATGTTTGATTGCTAA	scaffold_3:10581220-10581596 (complementary strand)	fmRNAsh1_pm.C_scaffold_3002051	ATGAAGAACTCTTCTACAATTTTATTCGTACTAGTTGTCTTTTTCTTCATTTCTTCTTCAGgtatttttaaataaaaattattattattgtttgatatattaattttggtaatttattgcaaaaaatggcatgcaaaatattatgttgtgttcttgctgtaaatagtttttatatttggttttgataaatagAGAATGGGAAAATTGTAGGAGAAAGAAAAAAGTGTTTTGATGGATGGACTTGTTTAGGAGAAGACAAATGCAAAGTAAAGTGCATGGCTAAACACAAAGGAGTTGGAACCTGTAACTTGTATACTATTCCTTCTTTCCCTGCTCCGGGAGCTTCTTATATTTGCGATTGCAAGTTTGATTGCTAA	No	-	-	-	-
CRP660	At1g49715	ATGGCCAAGGCAACTTCTTCACTTGTCGTCCCCATCATCTTTCTTGTGATATTTGCTTTAGgtatgcatttatctttaatatattcatacagtaataagttggcatatgtatccaatattgtagacttgtcattcacgtaactctactgtcatttttagtttcggctacattcattggcaatatatcatatagtatatatcttagttcagtgtattgataactcctaaatcttaatatagcttttgttatctgagacgaaattaattaattttgtttgatatagTTGAGCAGAATACGGGATGTTTCGATTATGATGTTTACCAACCGTGCGATCATTGTCGAGAAAGATGCCTCAAATATTATCCAGTTACAAGAAAAGCCATTTGTCGGAAAAATCA…	-	-	-	No	-	-	-	-
	At1g73603 (LCR64)	ATGGCCAAGGCAACTTCTTCACTTGTCGTCCCCATCATCTTTCTTGTGATATTTGCTTTAGgtatgcatttatctttaaattttattcatagagtaatgagttgacatatgtatccaatattgtagacttgtaattcatcgtggtgttagccttagttatacatttacctttgtggtttacttcaaatatgttcacgtaactctaccgtagtttgtagttttggctagattcattggcaaatatatcatatatatatatatatatatatatcttagttcagtatattgatatctcctaaatcttaatatatatattttttgttaattttgtctgatatagTTGAGCAGAATATGGGATGTAATGATTATATTGTTGGCGATGTGTGCGTTCATTGTCGA…	scaffold_2:15902995-15903544	scaffold_202293.1	ATGGCCAAGGCAACTTCTTCACTTGTCGTCCCCATCATCTTTCTTGTGATATTTGCGTTAGgtatgcatttatctttaaagtttattcatagagtaatgagttggcatatgtatccaatattgtatacttgtaattcatcgtggtgttagccttagaccttagttatacatttacctttgtggtttacttcaaatatgttcacgtaactctactgtaatttttagtttcggctagattcattggcaaatctatcatatatatcttagttcagtgtattgatatctcctaaatcttaatatatttttttgttatctgacgaaaataattttgtttgatatagTTGAGCAGAATATGGGATGTAATGATTATGATGTTGGTGGCAATGGGTGCGACCATTG…	Yes	73 / 87 (83%)**	0.7220 (0.1305 0.1808)	0.7354 (0.1790 0.2434)	0.6697 (0.1810 0.2703)
	At1g73607 (LCR65)	ATGGCCAAGGCAACTTCTTCACTTGTCGTCCCCATCATCTTTCTTGTGATATTTGCTTTAGgtatgcatttatctttaatttaatcatagagtaatgagttggcatatgtatccaatattgtagacttgtcattcacgtaactctactgtcatttttagtttcggctagattcattggcaatatatcatattgtatatatctttgttcagtgtattgataactcctaaatcttaatatagcttttgttatctgagtataaacgaaattaattaattttgtttgatatagTTGAGCAGAATACGGGATGTTTTGATTATGATGTTTACCAACCGTGCGATCATTGTCGAGAAAGATGCCTCAAATATTATCCAGTTACAAGAAAGGCCATTTGTCGGAAA…	-	-	-	No	-	-	-	-
	At2g20208 (LCR60)	ATGGCAAAGGCATCTTCTACACTTGTTCTCTCAATCATCTTCCTTGTTATGTTTGCCTTAGgtatacatttctctctattcttgtcatattccccgcttaccgtagttcctcgataacatttgtctcacgtatacatttacatcttaaggtctacacttaggaattttcaaaagctttcacatatatagtgtctaggtataacatctcaaatgttgtagtttaaatggttttgttggatgtagTTGAGCAAAATATGGGATGCACAGCGACTATGGGACCATGCGAAAAGGATAAAAGCTGTAGTGCCACATGCAGAGCTACGTTTGGAGATAGGGCTAATGGCTTCTGCGACTACAGTACTAGTACTAGTCCTGGTGGAGAATGTACTTGCGTCTACC…	scaffold_3:20533591-20534061 (complementary strand)	fmRNAsh1_pm.C_scaffold_3002560	ATGGCGAAAGCAGCTTCTACACTTGTTCTCCCAATCATCTTCCTTGTTATGTTTGCCTTAGgtatacacttatcttcatgtttgtttatgaaattatgtaatccataatctagtttcgctctattcattgtcaatttgtcatatcccgcaaatactgtagttcctcgctatatttacctcttaaagttttcacttagcaattttcaaaagctttcacatagtgtctaggtgttattctttctttggtataacatctcaaatgttgtagtttaaatggttttgttggatgtagTTGAGCAAAATATGGGATGCACAGCGAGTATGGGACTGTGCGAAAAGGATAAGAGCTGTAGTGCCAAATGCAGAGCTACGTTTGGAGATAAGGCTAATGGCTTCTGC…	Yes	66 / 79 (83%)*	1.0360 (0.0807 0.0779)	1.7333 (0.0976 0.0563)	1.3500 (0.0935 0.0693)
	At2g29045 (LCR62)	ATGGCCAAGGCAGCTTCTACACTTGTTTTTCCCATCATTTTCCTTGTTATGTTCGCCTTAAgtacgcattttatctttagaattattcgtcaaaatattcaatcatcttcttttcttcttataaacatagtttttattgtagctatattaattgggttataccctatatgatgtaatccattgctatctttttcttaagtgtacatttaatttcgggctttcttcattgacatatactcttagggttatattagttccttgctatgatttctttatctcaagctttttttcttcaaaaattttatattcacaatattcattggcatatgccctaaatgttgtagtccattgtgattttagccatgcataaagtatcgtttgtatcaatggtttgctcat…	scaffold_4:13298579-13299303	scaffold_401363.1	ATGTAGGCTATATTCATTGGATATGCCCCAAACGTTGTAGTGAATTGTGATGTTAGCCTTAGgtatgtatacatttaccttcatggtttttttataccaatatcttaacatatgatctataataggtttcatcttcagctctattcattagcatatatcagaatgttgtagttcaatgtaatgatttcttctaagttctactaatattttgttatctaaatattactccctctgttcctagaagtttgatgttctaggaaaaaaaaaaaaaaaaaaaaaaaaagtttgatgttctagtgttttggatttgtttcacaaagattaattttctagatattttctttatttttaattaattgattttaataaatcgtagatttcaagacgtaatgattaact…	Yes	-	-	-	-	These two sequences could not be aligned
	At4g10655	TTTGATTGTTGGCGATGTGTGCGTTCATTGTCGAGAAAATGCCTCAGATATTATCCAGTTACAAGAAAGGCTGTTAGTCAGAAGAATCATTGTCTTTGCATCGGCCCTTGTCCGGATGATAGGCCTCATAAACGATTCGAAATGTTAAACTCTTCAAAAAATGTAAAAGAACAAATCCTAAGTTGA	-	-	-	No	-	-	-	-
	At4g30064 (LCR61)	ATGGCCAAGACAGCTTCTTCACTTGTTCTCCCCATCATCTTCCTTGTAATGTTTGCATTAGgtatacatttattgtaacgtttgtttgtaaatatatattcaaaaatgtatttatttctcgcacgtagtaataactttttgatataaaatggtttgttggatatagTTGAGCAGAATATGGGATGCATGGCAGTTCTTGGCTCGTGTGGTGTGATTACCGACTGTAGTGGGGAATGCATTTCTAGATTTGGACCACAAGCACGTGGCTACTGTGACCGAGATGGTGGTTCTGGAACATGTGTTTGCGTTTATCCTTGTCCGGCTGATAAGCCACATATGTGA	scaffold_7:5005537-5006075 (complementary strand)	Al_scaffold_0007_1103	ATGGCAAAGACAGCTTCTTCACTTGTTCTCCCCATCATCTTCCTTGTTATGTTTGCTTTAGgtatgcatttatattaatgtttattcgtaaatgtatattcaaaagtaaaaattactttaccttcggctttactcatcgagatattccccaattgttatagttcatattgtgatgttagccttagttagtatgcatttacctttatggtttattcataacaatattcaaaacttttcatatattcatcagaatatatatatatatcattaagatttttctgttcgatgtattgatttctcgcaagtagtattaactttttaatttgttatctaaatataaaaacggttttgtggatatagTTGCGCAGAATATGGGATGCATGGCAGTTCTTGGCTCGT…	Yes	68 / 77 (88%)**	0.5454 (0.0801 0.1468)	0.8895 (0.1219 0.1371)	0.9358 (0.1320 0.1410)
	At4g30067 (LCR63)	ATGGCCAAGGCACCTTCTCCACTTGTTTTCCCCATCATCTTCCTTATTATCTTTGCTTTAGgtatttacttaccttaagtttttacatatacactttttcaccaaaatttaacgttaatttttgtagtattcattgtgactttagctttggatatacatttacatttataattgtgactttttgtcgatctctatatatatatatatataatttttttgttggatgtagTTGAGCCAAATATGGGGTGCATTCAAATTATTGGCAGATGCATTAAGATTCCAGACTGCAGTGCGTCATGTAGGAAATTCCTTGGGCCACATGCAAGTGGCTACTGTGACAACGATGGTGCTGGTGGAACATGTATTTGTACTTACCCCTGTCAGACTAAGGAAATACAT…	scaffold_7:5003401-5003873 (complementary strand)	scaffold_701220.1	TCCCCATCATCTTCCTTATTATATTTGCTTCCGgtattcgtttatcttaagcttttttatatattaaaataaactttttcaccaatattcattggtgtataccaatttttataattttggtaattatattcattgcgatgttagctttaaatatacattttaaaataataatttttagtttcggctatattcattggtgtataccaatttttagttcaatatagtcatttctcctaattacaaataactttttgctgtcgatctatatctttaaaaatggttttgttggatgtgtagTTGAGCCAAATATGGGATGCATTCAAATTATTGGCAAATGCATTAAGATTCCAGACTGTAGTGCGTCATGCAGGAAATTCCTTGGGCCACAGGCAAGTGGCT…	Yes	-	-	-	-	Lacking 5'-terminal sequence
CRP1050	At1g47317	ATGGCGACATTGAAAACAACAATCTTTATCATCTTCATTCTCTATATCTCATgtaagctttctctatatatactactactactactatatatatacctcttacattttgattattcgacctaaaagtccaaataaaatatggtatgtgtttgcaattaatagGTACAATGTTTGTAAATATCTTTAGAGTTCAAGCCGATGCATCATGCTTGACAACAAAAGAGTGTGTGGTGCGTTGTTCAGACGAAGATGCACAGTGTATTCATGGCGAGTGCCATTGTCCGCACCTAAAAGTCGACATTGAGCCGACCAAGGCGATACGGTGCAAGACTGATCTTGATTGTCCTGATCCTCATCAATGCCCTAAATATGATTATTATGCATGCCTTAATAATGGAG…	scaffold_1:23576257-23576659	Al_scaffold_0001_3984	ATGGCGACATTGAAAACAACAATCTTCATCATCTTTGTTCTCTATATCTCATgtaagctttctctatatactatatatctcttacattttgattattcggtctaaaagtcaaataaaatatggtatgtgtttgcaattaatagGTACATTGTTTGCGAATATCTTTGGAGTTCAAGCCGATGCATCATGCTTGACAAAAAGAGAGTGTGAGAGGCGATGTTCCGATGACGAGGCACAGTGTATTCGTGGACAGTGCCAATGTCCGCACCTAAAAGTCGAGATTGAGCCGACCAAGGCGATACGATGCAAGACCGATCGTGATTGTCCTGATTCTCATCAATGCCCTAAAGATTATTATTATGCATGCCTTAATAATGGAGAATGTACTTGTATCTCTAT…	Yes	84 / 103 (81%)*	0.6021 (0.0879 0.1460)	0.7198 (0.0982 0.1364)	0.6458 (0.0995 0.1541)
	At1g47320	ATGACGGCATTGAGAAGAACAATCTCCATCATTTTCGTTTTCTATCTCTCATgttagcttctcactcagtcactctatatactacatatctcttacattttgattaatcgatctataagacctaataaaatatggtatgtgtttgcaattaatagGTACGTTGTTCGTGAATATCTTTGGAGTTCAAGCCAGAAATTTATGCAAGACAGATGAAGATTGTGTGTTGCGATGTCAAGATCCAGGTGCGAACTGTATTCTTGGAATATGCCATTGTTCGCGCCAACAAGTTGAGACTGAGCTGACCAAGGTGATAAGATGCAAGACTGATCGTGATTGTCCTGATTCTCATCAATGCCCTAAAGATTATTATTATGCTTGCCTTAATAATGGAGAATgtac…	scaffold_1:23579822-23580227	scaffold_104301.1	ATGGCGGCATTGAAAACAACAATCTTCATCATTTTCGGCTTCTATCTCTCATgttagcttctctctatatactttatatatctcttacattttgattcatcgatctaaaagaccgaataaaatatggtatatgtatttgcaattaatagGTACGTTGTTGGTGGGTATCTTTGGAGTTCAAGCCAAATTATGCAAGACAGATGAAGAGTGTGACCGGCGATGTCAAGATGTAGGTGCGAAGTGTATTCTTGGAATATGCCATTGTTCGCGCCTAAAAGTTGAGACTGAGCCGACCAAGGCGAGAAGATGCAAGACTGATAGTGATTGTCCTGATTCTCATCAATGCCTTAAAGATTATTATTATGCTTGCCTTAATAATGGAGAATGTACTTGTATCTC…	Yes	-	-	-		At1g47320 is annotated as a transposable element gene by TAIR. First and second exons of this gene code a putative DEFL gene which lacks stop codon.
	At2g21465	ATGGCCGCATCAAAAACTACAATCTTCATCGTTTTCGTTCTTTGTCTTTCATgttagcttctctctctctctctatatatatattgattaaatcaatctaagagactaaataaaatgtggtatatgtttgcattttatagGCACGCTGTTGGTGAATATATCTGGAATTCAAGCCACTAGCTCGACATTAAAAGAGAGTCTAACAGCTGAGATTAAGCCGACGAAGGTGGATCGGTGCAAGACGGATCGTGATTGTCCCCAATCTCATCGATGCCAAAAAGACTTTTATTATGGTTGCGTTGTTGGAGAATGTATTTGTAGAGCTGTTTGA	scaffold_4:333259-333598 (complementary strand)	fmRNAsh1_pm.C_scaffold_4000054	ATGGCCGCATCAAAAACTACAATCTTCATCGTTTTTGTTCTTTGTCTTTCATgttagcttctctatatatatatttttcttacatattgattaaatcaatctaagagactaaatagaatgtgttatatgtttgcattttatagGCACATTGTTGGTGAATATCTCTGGAATTCAAGCCACTGCACCAAGCTCGACATCAAAAGAGAGCCTAACAGCCGAGACTGAGCTGACCAATGGGGAGCGATGCAAGACGGATAATGATTGTCCCCAATCCCATCCATGCCCTAAAGAGTTTTATTATGCTTGCCTTCTTGGAGAATGTACTTGTATCGCTATTTGA	Yes	63 / 80 (78%)	0.5774 (0.1126 0.1950)	0.9569 (0.1824 0.1906)	1.6903 (0.1575 0.0932)
	At2g25185	ATGTCGGCATCAAAAGCAACAATGCTCATTTTGTTCGCTCTCTTTCTTTCCGgtaagtcttgattcctctcatcttcttttatataaatgaaactgattagaaacatagcttgattccagtcaaattttattttaaaaatgaacagACATATTGTTGGTGAGCATTCCTAGAGCTGAAGCTCAGTTGATAGTTCCATGCAAGACATCAGAACAATGTAAATCGATTCGATGTTCTAATGGAAGCGCACAATGTGTGAACAAACAATGCCAATGTCCAAGCCTCAAACAGATTTACTCGGTGACGGATGTGTCGTGCAAGACGGTCTCTGATTGTGTTGCTTCTCATCAATGCCCGACTGGTTTATCTGCTTGTATTGAAGGAAAATGTATTTGTTTGCC…	scaffold_4:3866527-3866927	fmRNAsh1_pm.C_scaffold_4000379	ATGTTGACATCAAAAGCAACAATGCTCATTTTGTTCGCTCTCTTTCTTTCCGgtaagtcttgatttcttcttcttttatatatatcaaatcgattacaaacatagcttgattccagtcagaatgtatataaaaaaaatgaacagGCATATTGTTGGAGAGCATTCCTAGAGCTGAAGCTCAGTTGATAGTTCCATGCAAGACATCAGAACAATGTAAATCGATTCGATGTTCTAACGGAAGCGCGCAATGTGTGAACAAACAATGTCAATGTCCGAGTCTCAAACAGATTAATTCGATGATGACTGTGTCGTGCAAGACGGTCTCTGATTGTGCTGCTTCTCATCAATGCCCGCCTGGTTTATATGCTTGTGTTGAAGGAAAATGTATTTGTTTGCCTT…	Yes	90 / 102 (88%)**	0.6397 (0.0574 0.0898)	0.4177 (0.0551 0.1319)	0.4040 (0.0608 0.1506)
	-	-	scaffold_3:9784747-9785148 (complementary strand)	scaffold_302635.1	ATGGCGGCACTGAAAACAACAATCCTCATCATTTTCGGCTTCTATCTCTCATgttagtttctctctatatactgtatatatctcatattttgattcatcgatctaaaagaccgaataaaatatgatatgtgtttgcaattattagGTATGTTGTTGGTGGGTATCTTTGGAGTTCAAGTCGAATCATGTAGGACAGATGAAGAGTGTAGGTTGCTATGTTCAGATGAAGGTGCGGAATGTATTCTTAGAGTGTGCAATTGTTCGAAACTAAAAGTTGAGACTGAACCGACCAAGGCGAAAAGATGCAAGACTGATCGTGATTGTCCTGTTTCTCATCCATGCCCTAAAGATTATTATTATGCTTGCCTTAATAATGGAGAATGTACTTGTATCGCTGTT…	No	-	-	-
a Homology group identifiers have been assigned in Silverstein et al., 2005
b Deduced coding sequences (uppercase letters) plus introns (lowercase letters) of A. lyrata genes were determined from alinments with A. thaliana genes. Red-letters indicate different bases compared to orthologous sequences, which could cause probable non-functionalization,. Underlined parts indicate codons corresponding to stop mutations.
c Yes, A. thaliana and A. lyrata genes showed a conserved synteny and an adjacency relationship in the phylogenetic tree
d Gaps were deleted from aligned full-length amino acid sequences. The identity of the sequences was determined by homology analysis in GENETYX. An asterisk and double asterisks indicate significant differences compared with the lowest identity of CRP810 (61 / 89 (68%)) using Fisher’s exact test (*P < 0.05; **P < 0.03).
e Synonymous and nonsynonymous substitution rates (dS and dN) in pairwise comparisons of orthologous protein-coding nucleotide sequences from A. thaliana and A. lyrata were estimated using the method of Nei and Gojobori (1986) implemented in the yn00 program of the PAML version 4.5 (Yang, 2007).
