# Supplementary material for: A Species-Specific Cluster of Defensin-Like Genes Encodes Diffusible Pollen Tube Attractants in Arabidopsis
Source: PLoS Biol. 2012 Dec 18;10(12):e1001449. doi: 10.1371/journal.pbio.1001449 (PMC3525529; doi:10.1371/journal.pbio.1001449)
Supplement: Table S2 — Sequences of AtLURE1 genes in various accessions of A. thaliana . (XLS) [file pbio.1001449.s011.xls]

## Sheet: Sheet1
Table S2. Sequences of AtLURE1 genes in various accessions of A. thaliana
Corresponding gene*	A. thaliana accession	Genomic sequence (5’ to 3’)**	Probable non-functional gene?	Notes
AtLURE1.1	Col-0	ATGAAGTTGATTTTTATATTTTTAACTCTATTAATTTTTGTTTCTTCATgtaagtctaaatttatttaattaggataatatatcagtattataatcaacaacaaaaaattgtttaagaatttgatatatcttttcaaaatttgatagGTACATCAATACTTATAAAGGAATCTAGTGAAGAAGAGAGAATATATCCTTTCAATCCAGTAGCAAGTCCTTTCGATCCACGTTCACTGAACCAAATACTTAAAATAGGCAAAATTGGTTATTGTTTTGATTGCGCAAGAGCTTGTATGAGAAGAGATAGGTATATTCGCACATGTAGTTTTGAAAGAAAACTTTGTCGTTGCAGTTATAGTCATATTCATCATACTCATGGTTAA
	Est-1	ATGAAGTTGATTTTTATATTTTTAACTCTATTAATTTTTGTTTCTTCATgtaagtctaaatttatttaattaggataatatatcagtattataatcaacaacaaaaaattgtttaagaatttgatatatcttttcaaaatttgatagGTACATCAATACTTATAAAGGAATCTAGTGAAGAAGAGAGAATATATCCTTTCAATCCAGTAGCAAGTCCTTTCGATCCACGTTCACTGAACCAAATACTTAAAATAGGCAAAATTGGTTATTGTTTTGATTGCGCAAGAGCTTGTATGAGAAGAGATAGGTATATTCGCACATGTAGTTTTGAAAGAAAACTTTGTCGTTGCAGTTATAGTCATATTCATCATACTCATGGTTAA
	Mr-0	ATGAAGTTGATTTTTATATTTTTAACTCTATTAATTTTTGTTTCTTCATgtaagtctaaatttatttaattagaataatatatcaatattataatcaacaacaaaaaattgtttaagaatttgatatatcttttcaaaatttgatagGTACATCAATACTTATAAAGGAATCTAGTGAAGAAGAGAGAATATATCCTTTCAATCCAGTAGCAAGTCCTTTCGATCCACGTTCACTGAACCAAGTACTTAAAATAGGCAAAATTGGTTATTGTTTTGATTGCGCAAGAGCTTGTATGAGAAGAGATAGGTATATTCGCACATGTAGTTTTGAAAGAAAACTTTGTCGTTGCAGTTATAGTCATATTCATCATACTCATGGTTAA
	Tsu-1	ATGAAGTTGATTTTTATATTTTTAACTCTATTAATTTTTGTTTCTTCATgtaagtctaaatttatttaattaggataataaatcagtattataatcaacaacaaaaaattgtttaagaatttgatatatcttttcaaaatttgatagGTACATCAATACTTATAAAGGAATCTAGTGAAGAAGAGAGAATATATCCTTTCAATCCAGTAGCAAGTCCTTTCGATCCACGTTCACTGAACCAAATACTTAAAATAGGCAAAATTGGTTATTGTTTTGATTGCGCAAGAGCTTGTATGAGAAGAGATAGGTATATTCGCACATGTAGTTTTGAAAGAAAACTTTGTCGTTGCAGTTATAGTCATATTCATCATACTCATGGTTAA
	Nok-3	ATGAAGTTGAATTTTATATTTTTAACTCTATTAATTTTTGTTTCTTCATgtaagtctaaatttatttaattaggataatatatcagtattataatcaacaacaaaaaattgtttaagaatttgatatatcttttcaaaatttgatagGTACATCAATACTTATAAAGGAATCTAGTGAAGAAGAGAGAATATATCCTTTCAATCCAGTAGCAAGTCCTTTCGATCCACGTTCACTGAACCAAATACTTAAAATAGGCAAAATTGGTTATTGTTTTGATTGCGCAAGAGCTTGTATGAGAAGAGATAGGTATATTCGCACATGTAGTTTTGAAAGAAAACTTTGTCGTTGCAGTTATAGTCATATTCATCATACTCATGGTTAA
	Fei-0	ATGAAGTTGATTTTTATATTTTTAACTCTATTAATTTTTGTTTCTTCATgtaagtctaaatttatttaattaggataatatatcagtattataatcaacaacaaaaaattgtttaagaatttgatatatcttttcaaaatttgatagGTACATCAATACTTATAAAGGAATCTAGTGAAGAAGAGAGAATATATCCTTTCAATCCAGTAGCAAGTCCTTTCGATCCACGTTCACTGAACCAAATACTTAAAATAGGCAAAATTGGTTATTGTTTTGATTGTGCAAGAGCTTGTATGAGAAGAGATAGGTATATTCGCACATGTAGTTTTGAAAGAAAACTTTGTCGTTGCAGTTATAGTCATATTCATCATACTCATGGTTAA
	Kondara	ATGAAGTTGATTTTTATATTTTTAACTCTATTAATTTTTGTTTCTTCATgtaagtctaaatttatttaattaggataatatatcagtattataatcaacaacaaaaaattgtttaagaatttgatatatcttttcaaaatttgatagGTACATCAATACTTATAAAGGAATCTAGTGAAGAAGAGAGAATATATCCTTTCAATCCAGTAGCAAGTCCTTTCGATCCACGTTCACTGAACCAAATACTTAAAATAGGCAAAATTGGTTATTGTTTTGATTGCGCAAGAGCTTGTATGAGAAGAGATAGGTATATTCGCACATGTAGTTTTGAAAGAAAACTTTGTCGTTGCAGTTATAGTCATATTCATCATACTCATGGTTAA
	Ms-0	ATGAAGTTGATTTTTATATTTTTAACTCTATTAATTTTTGTTTCTTCATgtaagtctaaatttatttaattaggataatatatcagtattataatcaacaacaaaaaattgtttaagaatttgatatatcttttcaaaatttgatagGTACATCAATACTTATAAAGGAATCTAGTGAAGAAGAGAGAATATATCCTTTCAATCCAGTAGCAAGTCCTTTCGATCCACGTTCACTGAACCAAATACTTAAAATAGGCAAAATTGGTTATTGTTTTGATTGCGCAAGAACTTGTATGAGAAGAGATAGGTATATTCGCACATGTAGTTTTGAAAGAAAACTTTGTCGTTGCAGTTATAGTCATATTCATCATACTCATGGTTAA
	Bur-0	ATGAAGTTAATTTTTATATTTTTAACTCTATTAATTTTTGTTTCTTCATgtaagtctaaatttatttaattagaataatatatcaatattataatcaacaacaaaaaattgtttaagaatttgatatatcttttcaaaatttgatagGTACATCAATACTTATAAAGGAATCTAGTGAAGAAGAGAGAATATATCCTTTCAATCCAGTAGCAAGTCCTTTCGATCCACGTTCACTGAACCAAGTACTTAAAATAGGCAAAATTGGTTATTGTTTTGATTGCGCAAGAGCTTGTATGAGAAGAGATAGATATATTCGCACATGTAGTTTTGAAAGAAAACTTTGTCGTTGCAGTTATAGTCATATTCATCATACTCATGGTTAA
	Ws-2	ATGAAGTTGATTTTTATATTTTTAACTCTATTAATTTTTGTTTCTTCATgtaagtctaaatttatttaattaggataatatatcagtattataatcaacaacaaaaaattgtttaagaatttgatatatcttttcaaaatttgatagGTACATCAATACTTATAAAGGAATCTAGTGAAGAAGAGAGAATATATCCTTTCAATCCAGTAGCAAGTCCTTTATATCCACGTTCACTGAACCAAATACTTAAAATAGGCAAAATTGGTTATTGTTTTGATTGCGCAAAAGCTTGTATGAGAAGAGATAGGTATATTCGCACATGTAGTTTTGAAAGAAAACTTTGTCGTTGCAGTTATAGTCATATTCATCATACTCATGGTTAA
AtLURE1.2	Col-0	ATGAAGTTGCCTATTATATTCTTAACTCTATTAATTTTTGTTTCTTCATgtaagtctaaattatttaattaggataatgtgtcagtattataatcattataaaaactgtttaagaatttgatatatcttttaaaaatttgatagGTACATCAACACTTATAAATGGATCTAGTGATGAAGAGAGAACATATTCTTTCAGTCCAACAACAAGTCCTTTTGATCCACGCTCACTGAACCAAGAACTTAAAATTGGGAGAATTGGTTACTGTTTTGATTGCGCAAGAGCTTGTATGAGACGGGGTAAGTATATTCGTACATGTAGTTTTGAAAGAAAACTTTGTCGTTGCAGTATTAGTGATATTAAATAA
	Cvi-0	ATGAAGTTGCCTATTATATTCTTAACTCTATTAATTTTTGTTTCTTCATgtaagtctaaattatttaattaggataatgtgtcagtattataatcattacaaaaactgtttaagaatttgatatatcttttaaaaatttgatagGTACATCAGCACTTATAAATGGATCTAGTGATCAAGAGAAAACATATTCTTTTAGTCCAACAACAAGTCCTTTTGATCCACGCTCACTGAACCAAGAACTTAAAATTGGGAGAATTGGTTACTGTTTTGATTGCGCAAGAGCTTGTATGAGACGGGGTAAATATATTCGTACATGTAGTTTTGAAAGAAAACTTTGTCGTTGCAGTATTAGTGATATTAAATAA
	Est-1	ATGAAGTTGCCTATTATATTCTTAACTCTATTAATTTTTGTTTCTTCATgtaagtctaaattatttaattaggataatgtgtcagtattataatcattataaaaactgtttaagaatttgatatatcttttaaaaatttgatagGTACATCAACACTTATAAATGGATCTAGTGATGAAGAGAGAACATATTCTTTCAGTCCAACAACAAGTCCTTTTGATCCACGCTCACTGAACCAAGAACTTAAAATTGGGAGAATTGGTTACTGTTTTGATTGCGCAAGAGCTTGTATGAGACGGGGTAAGTATATTCGTACATGTAGTTTTGAAAGAAAACTTTGTCGTTGCAGTATTAGTGATATTAAATAA
	Mr-0	ATGAAGTTGCCTATTATATTCTTAACTCTATTAATTTTTGTTTCTTCATgtaagtctaaattatttaattaggataatgtgtcagtattataatcattacaaaaactgtttaagattttgatatatcttttaaaaatttgatagGTACATCAACACTTATAAATGGATCTAGTGATCAAGAGAGAACATATTCTTTTAGTCCAACAACAAGTCCTTTTGATCCACGCTCACTAAACCAAAAACTTAAAATTGGGAGAATTGGTTACTGTTTTGATTGCGCAAGAGCTTGTATGAGACAGGGTAAATATATTCGTACATGTAGTTTTGAAAGAAAACTTTGTCGTTGCAGTATTAGTGATATTAAATAA
	Tsu-1	ATGAAGTTGCCTATTATATTCTTAACTCTATTAATTTTTGTTTCTTCATgtaagtctaaattatttaattaggataatgtgtcagtattataatcattacaaaaactgtttaagaatttgatatatcttttaaaaatttgatagGTACATCAGCACTTATAAATGGATCTAGTGATGAAGAGAGAACATATTCTTTCAGTCCAACAACAAGTCTTTTTGATCCACGCTCACTGAACCAAGAACTTAAAATTGGGAGAATTGGTTACTGTTTTGATTGCGCAAGAGCTTGTATGAGATGGGGTAAGTATATTCGTACATGTAGCTTTGAAAGAAAACTTTGTCGTTGCAGTATTAGTGATATTAAATAA
	Nok-3	ATGAAGTTGCCTATTATATTCTTAACTCTATTAATTTTTGTTTCTTCATgtaagtctaaattatttaattaggataatgtgtcagtattataatcattacaaaaactgtttaagaatttgatatatcttttaaaaatttgatagGTACATCAGCACTTATAAATGGATCTAGTGATGAAGAGAGAACATATTCTTTCAGTCCAACAACAAGTCCTTTTGATCCACGCTCACTGAACCAAGAACTTAAAATTGGGAGAATTGGTTACTGTTTTGATTGCGCAAGAGCTTGTATGAGACGGGGTAAGTATATTCGTACATGTAGCTTTGAAAGAAAACTTTGTCGTTGCAGTATTAGTGATATTAAATAA
	Nok-3	ATGAAGTTGCCTATTATATTCTTAACTCTATTAATTTTTGTTTCTTCATgtaaatctaaattatttaattaggataatgtgtcagtattataatcattacaaaaactgtttaagaatttgatatatcttttaaaaatttgatagGTACATCAGCACTTATAAATGGATCTAGTGATGAAGAGAGAACATATTCTTTCAGTCCAACAACAAGTCCTTTTGATCCACGCTCACTGAACCAAGAACTTAAAATTGGGAGAATTGGTTACTGTTTTGATTGCGCAAGAGCTTGTATGAGACGGGGTAAGTATATTCGTACATGTAGTTTTGAAAGAAAACTTTGTCGTTGCAGTATTAGTGATATTACATAA
	Ts-1	ATGAAGTTGCCTATTATATTCTTAACTCTATTAATTTTTGTTTCTTCATgtaagtctaaattatttaattaggataatgtgtcagtattataatcattacaaaaactgtttaagaatttgatatatcttttaaaaatttgatagGTACATCAGCACTTATAAATGGATCTAGTGATCAAGAGAAAACATATTCTTTTAGTCCAACAACAAGTCCTTTTGATCCACGCTCACTGAACCAAGAACTTAAAATTGGGAGAATTGGTTACTGTTTTGATTGCGCAAGAGCTTGTATGAGACGGGGTAAATATATTCGTACATGTAGTTTTGAAAGAAAACTTTGTCGTTGCAGTATTAGTGATATTAAATAA
	Pro-0	ATGAAGTTGCCTATTATATTCTTAACTCTATTAATTTTTGTTTCTTCATgtaagtctaaattatttaattaggataatgtgtcagtattataatcattacaaaaactgtttaagaatttgatatatcttttaaaaatttgatagGTACATCAGCACTTATAAATGGATCTAGTGATGAAGAGAGAACATATTCTTTCAGTCCAACAACAAGTCCTTTTGATCCACGCTCACTGAACCAAGAACTTAAAATTGGGAGAATTGGTTACTGTTTTGATTGCGCAAGAGCTTGTATGAGACGGGGTAAGTATATTCGTACATGTAGCTTTGAAAGAAAACTTTGTCGTTGCAGTATTAGTGATATTAAATAA
	Kondara	ATGAAGTTGCCTATTATATTCTTAACTCTATTAATTTTTGTTTCTTCATgtaagtctaaattatttaattaggagaatgtgtcagtattataatcattacaaaaactgtttaagaatttgatatatcttttaaaaatttgatagGTACATCAGCACTTATAAATGGATCTAGTGATGAAGAGAGAACATATTCTTTCAGTCCAACAACAAGTCCTTTTGATCCACGCTCACTAAACCAAGAACTTAAAATTGGGAGAATTGGTTACTGTTTTGATTGCGCAAGAGCTTGTATGAGACGGGGTAAGTATATTCGTACATGTAGCTTTGAAAGAAAACTTTGTCGTTGCAGTATTAGTGATATTAAATAA
	Bur-0	ATGAAGTTGCCTATTATATTCTTAACTCTATTAATTTTTGTTTCTTCATgtaagtctaaattatttaattaggagaatgtgtcagtattataatcattacaaaaactgtttaagaatttgatatatcttttaaaaatttgatagGTACATCAGCACTTATAAATGGATCTAGTGATGAAGAGAGAACATATTCTTTCAGTCCAACAACAAGTCCTTTTGATCCACGCTCACTAAACCAAGAACTTAAAATTGGGAGAATTGGTTACTGTTTTGATTGCGCAAGAGCTTGTATGAGACGGGGTAAATATATTCGTACATGTAGTTTTGAAAGAAAACTTTGTCGTTGCAGTATTAGTGATATTAAATAA
	Ws-2	ATGAAGTTGCCTATTATATTCTTAACTCTATTAATTTTTGTTTTTTCATgtaagtctaaattatttaattaggataatgtgtcagtattataatcattacaaaaactgtttaagaatttgatatatcttttacaaatttgatagGTACATCAGCACTTATAAATGGATCTAGTGACGAAGAGAGAACATATTCTTTCAGTCCAACAACAAGTCCTTTTGATCCACGCTCACTGAACCAAGAACTTAAAATTGGAAGAATTGGTTACTGTTTTGATTGCGCAAGAGCTTGTATGAGACGGGGTAAGTATATTCGTACATGTAGTTTTGAAAGAAAACTTTGTCGTTGCAGTATTAGTGATATTAAATAA
AtLURE1.3	Col-0	ATGAAGTTGCCTTTTATATTCTTAATTACTCTATTAATTTTTGTTTCTTCATgtaagtctaaattatttaattaggataatgtgtcagtactataatcattacaaaaccagtttaagaatttgatatatcttttgaaaatttgatagGTACATCAATACTTATAAATGAATCTAGTGATGAAGAGAGAACATATTCTTTCAGTCCAACAACAAGTCCTTTTGATCCACGCTCACTTAACCAAGAACTTAAAATTGGGAGAATTGGTTACTGTTTTGATTGCGCAAGAGCTTGTATGAGACGGGGTAAGTATATTCGTACATGTAGTTTTGAAAGAAAACTTTGTCGTTGCAGTATTAGTGGTATTAAATAA
	Cvi-0	ATGAAGTTGCCTTTTATATTCTTAATTACTCTATTAATTTTTGTTTCTTCATgtaagtctaaattatttaattaggataatgtgtcagtattataatcattacaaaaccagtttaagaatttgatatatcttttaaaaatttgatagGTACATCAATACTTATAAATGAATCTAGTGATGAAGAGAGAACATATTCTTTCAGTCCAACAACAAGTCCTTTTGATCCACGCTCACTTAACCAAGAACTTAAAATTGGGAGAATTGGTTACTGTTTTGATTGCGCAAGAGCTTGTATGAGACGGGATAAGTATATTCGTACATGTAGTTTTGAAAGAAAACTTTGTCGTTGTAGTATTAGTGATATTAAATAA
	Cvi-0	ATGAAGTTGTCTTTTATATTCTTAATTACTCTATTAATTTTTTTTTCTTCATgtaagtctaaattatttaattaggataaattataatcattacaaaaccagtttaagaatttgatatatcttttgaaaatttgatacGTACATCAATACTTATAAATGAATCTAGTGATGAAGAGAGAACATATTCTTTCAGTCCAACAACAAGTCCTTTTGATCCACGCTCATTGAACCAAGAACTTAAAATTGGGAGAATTGGTTACTGTTTTGATTGCGCAAGAGCTTGTATGAGACGGGGTAAGTATATTCGTACATGTAGTTTTGAAAGAAAACTTTGTCGTTGCAGTATTAGTGATATTAAATAA	TRUE	A conserved nucleotide G at the splice acceptor site is substituted by a nucleotide C.
	Est-1	ATGAAGTTGCCTTTTATATTCTTAATTACTCTATTAATTTTTGTTTCTTCATgtaagtctaaattatttaattaggataatgtgtcagtactataatcattacaaaaccagtttaagaatttgatatatcttttgaaaatttgatagGTACATCAATACTTATAAATGAATCTAGTGATGAAGAGAGAACATATTCTTTCAGTCCAACAACAAGTCCTTTTGATCCACGCTCACTTAACCAAGAACTTAAAATTGGGAGAATTGGTTACTGTTTTGATTGCGCAAGAGCTTGTATGAGACGGGGTAAGTATATTCGTACATGTAGTTTTGAAAGAAAACTTTGTCGTTGCAGTATTAGTGGTATTAAATAA
	Mr-0	ATGAAGTTGCCTTTTATATTCTTAATTACTCTATTAATTTTTGTTTCTTCATgtaagtctaaattatttaattaggataatgtgtcagtactataatcattacaaaaccagtttaagaatttgatatatcttttgaaaatttgatagGTACATCAATACTTATAAATGAATCTAGTGATGAAGAGAGAACATATTCTTTCAGTCCAACAACAAGTCCTTTTGATCCACGCTCACTTAACCAAGAACTTAAAATTGGGAGAATTGGTTACTGTTTTGATTGCGCAAGAGCTTGTATGAGACGGGGTAAGTATATTCGTACATGTAGTTTTGAAAGAAAACTTTGTCGTTGCAGTATTAGTGGTATTAAATAA
	Nok-3	ATGAAGTTGCCTTTTATATTCTTAATTACTCTATTAATTTTTGTTTCTTCATgtaagtctaaattatttaattaggataatgtgtcagtactataatcattacaaaaccagtttaagaatttgatatatcttttgaaaatttgatagGTACATCAATACTTATAAATGAATCTAGTGATGAAGAGAGAACATATTCTTTCAGTCCAACAACAAGTCCTTTTGATCCACGCTCACTTAACCAAGAACTTAAAATTGGGAGAATTGGTTACTGTTTTGATTGCGCAAGAGCTTGTATGAGACGGGGTAAGTATATTCGTACATGTAGTTTTGAAAGAAAACTTTGTCGTTGCAGTATTAGTGGTATTAAATAA
	Fei-0	ATGAAGTTGCCTTTTATATTCTTAATTACTCTATTAATTTTTGTTTCTTCATgtaagtctaaattatttaattaggataatgtatcagtactataatcattacaaaaccagtttaagaatttgatatatcttttgaaaatttgatagGTACATCAATACTTATAAATGAATCTAGTGATGAAGAGAGAACATATTCTTTCAGTCCAACAACAAGTCCTTTTGATCCACGCTCACTTAACCAAGAACTTAAAATTGGAAGAATTGGTTACTGTTTTGATTGCGCAAGAGCTTGTATGAGACGGGGTAAGTATATTCGTACATGTAGTTTTGAAAGAAAACTTTGTCGTTGCAGTATTAGTGGTATTAAATAA
	Pro-0	ATGAAGTTGCCTTTTATATTCTTAATTACTCTATTAATTTTTGTTTCTTCATgtaagtctaaattatttaattaggataatgtgtcagtattataatcattacaaaaccagtttaagaatttgatatatcttttaaaaatttgatagGTACATCAATACTTATAAATGAATATAGTGATGAAGAGAGAACATATTCTTTCAGTCCAACAACAAGTCCTTTTGATCCACGCTCACTTAACCAAGAACTTAAAATTGGGAGAATTGGTTACTGTTTTGATTGCGCAAGAGCTTGTATGAGACGGGGTAAGTATATTCGTACATGTAGTTTTGAAAGAAAACTTTGTCGTTGTAGTATTAGTGATATTAAATAA
	Kondara	ATGAAGTTGCCTTTTATATTCTTAATTACTCTATTAATTTTTGTTTCTTCATgtaagtctaaattatttaattaggggtcagtactataatcattacaaaaccagtttaagaatttgatatatcttttgaaaatttgatagGTACATCAATACTTATAAATGAATCTAGTGATGAAGAGAGAACATATTCTTTCAGTCCAACAACAAGTCCTTTTGATCCACGCTCACTTAACCAAGAACTTAAAATTGGGAGAATTGGTTACTGTTTTGATTGCGCAAGAGCTTGTATGAGACGGGGTAAGTATATTCGTACATGTAGTTTTGAAAGAAAACTTTGTCGTTGCAGTATTAGTGGTATTAAATAA
	Ms-0	ATGAAGTTGCCTTTTATATTCTTAATTACTCTATTAATTTGTGTTTCTTCATgtaagtctaaattatttaattaggataatgtgtcagtattataatcattacaaaaccagtttaagaatttgatatatcttttaaaaatttgatagGTACATCAATACTTATAAATGAATCTAGTGATGAAGAGAGAACATATTCTTTCAGTCCAACAACAAGTCCTTTTGATCCACGCTCACTTAACCAAGAACTTAAAATTGGGAGAATTGGTTACTGTTTTGATTGCGCAAGAGCTTGTATGAGACGGGGTAAGTATATTCATACATGTAGTTTTGAAAGAAAACTTTGTCGCTGTAGTATTAGTGATATTAAATAA
	Bur-0	ATGAAGTTGCCTTTTATATTCTTAATTACTCTATTAATTTTTGTTTCTTCATgtaagtctaaattatttaattaggataatgtgtcagtattataatcattacaaaactgtttaagaatttgatatatcttttgaaaatttgatagGTACATCAGTACTTATAAATGGATCTAGTGATGAAGAGAGAACATATTCTTTCAGTCCAACAACAAGTCCTTTTGATCCACGCTCACTTAACCAAGAACTAAAAATTGGGAGAATTGGTTACTGTTTTGATTGCGCAAGAGCTTGTATGAGACGGGGTAAGTATATTCGTACATGTAATTTTGAAAGAAAACTTTGTCGTTGCAGTATTAGTGGTATTAAATAA
	Bur-0	ATGAAGTTGCCTTTTATATTCTTAATTACTCTATTAATTTTTGTTTCTTCATgtaagtctaaattatttaattaggataatgtgtcaatattataatcattacaaaaccagtttaagaacttgatagGTACATCAATACTTATAAATGAATCTAGTGATGAAGAGAGAACATATTCTTTCAATCCAACAACAAGTCCTTTTGATCCACGCTCACTTAACCAAGAACTTAAAATTGGGAGAATTGGTTACTGTTTTGATTGCGCAAGAGCTTGTATGAGACGGGGTAAGTATATTCGTACATGTAGTTTTGAAAGAAAACTTTGTCGTTGCAGTATTAGTGGTATTAAATAA		20 base deletion in an intron
	Ws-2	ATGAAGTTGCCTTTTATATTCTTAATTACTCTATTAATTTTTGTTTCTTCATgtaagtctaaattatttaattaggataatgtatcagtactataatcattacaaaaccagtttaagaatttgatatatcttttgaaaatttgatagGTACATCAATACTTATAAATGAATCTAGTGATGAAGAGAGAACATATTCTTTCAGTCCAACAACAAGTCCTTTTGATCCACGCTCACTTAACCAAGAACTTAAAATTGGAAGAATTGGTTACTGTTTTGATTGCGCAAGAGCTTGTATGAGACGGGGTAAGTATATTCGTACATGTAGTTTTGAAAGAAAACTTTGTCGTTGCAGTATTAGTGGTATTAAATAA
AtLURE1.4	Col-0	ATGAAGTGTCCTTCTATATTCTTAACTCTATTAATTTTTGTTTCTTCATgtaagtctaaattatttaattaggataatgtgtcagtattataatcattacaaaaactgtttaaaaatttgatatatcttttgaaaatttgatagGTACATCAATACTTATAAATGAATCTAGTGATGAACAGAGAATATATTCTTTCAGTCCAACAACAAGTCCTTTTGATCCACGCTCACTGAACCAAGAACTTAAAATTGGGAGAATTGGTTACTGTTTTGATTGCGCAAGAGCTTGTATGAGACGGGGTAAGTATATTCGTACATGTAGTTTTGAAAGAAAACTTTGTCGTTGCAGTATTAGTGATATTAAATAA
	Est-1	ATGAAGTGTCCTTCTATATTCTTAACTCTATTAATTTTTGTTTCTTCATgtaagtctaaattatttaattaggataatgtgtcagtattataatcattacaaaaactgtttaaaaatttgatatatcttttgaaaatttgatagGTACATCAATACTTATAAATGAATCTAGTGATGAACAGAGAATATATTCTTTCAGTCCAACAACAAGTCCTTTTGATCCACGCTCACTGAACCAAGAACTTAAAATTGGGAGAATTGGTTACTGTTTTGATTGCGCAAGAGCTTGTATGAGACGGGGTAAGTATATTCGTACATGTAGTTTTGAAAGAAAACTTTGTCGTTGCAGTATTAGTGATATTAAATAA
	Tsu-1	ATGAAGTTGCCTTCTATATTCTTAACTCTATTAATTTTTGTTTCTTCATgtaagtctaaattatttaattaggataatgtgtcagtattataatcattacaaaaactgtttaaaaatttgatatatcttttgaaaatttgatagGTACATCAATACTTATAAATGAATCTAGTGATGAACAGAGAATATATTCTTTCAGTCCAACAACAAGTCCTTTTGATCCACGCTCACTGAACCAAGAACTTAAAATTGGGAGAATTGGTTACTGTTTTGATTGCGCAAGAGCTTGTATGAGACGGGGTAAGTATATTCGTACATGTAGTTTTGAAAGAAAACTTTGTCGTTGCAGTATTAGTGATATTAAATAA
	Nok-3	ATGAAGTTGCCTTCTATATTCTTAACTCTATTAATTTTTGTTTCTTCATgtaagtctaaattatttaattaggataatgtgtcagtattataataattacaaaaactgtttaaaaatttgatatatcttttgaaaatttgatagGTACATCAATACTTATAAATGAATCTAGTGATGAACAGAGAATATATTCTTTCAGTCCAACAACAAGTCCTTTTGATCCACGCTCACTGAACCAAGAACTTAAAATTGGGAGAATTGGTTACTGTTTTGATTGCGCAAGAGCTTGTATGAGACGGGGTAAGTATATTCGTACATGTAGTTTTGAAAGAAAACTTTGTCGTTGCAGTATTAGTGATATTAAATAA
	Fei-0	ATGAAGTTGCCTTTTATATTCTTAACTCTATTAATTTTTGTTTCTTCATgtaagtctaaactatttaattaggataatgtgtcagtattataatcattacaaaaactgtttaaaaatttgatatatcttttgaaaatttgatagGTACATCAATACTTATAAATGAATCTAGTGATGAACAGAGAATATATTCTTTCAGTCCAACAACAAGTCCTTTTGATCCACGCTCACTGAACCAAGAACTTAAAATTGGGAGAATTGGTTACTGTTTTGATTGCGCAAGAGCTTGTATGAGACGGGGTAAGTATATTCGTACATGTAGTTTTGAAAGAAAACTTTGTCGTTGCAGTATTAGTGATATTAAATAA
	Ts-1	ATGAAGTTGCCTTCTATATTCTTAACTCTATTAATTTTTGTTTCTTCATgtaagtctaaattatttaattaggataatgtgtcagtattataataattacaaaaactgtttaaaaatttgatatatcttttgaaaatttgatagGTACATCAATACTTATAAATGAATCTAGTGATGAACAGAGAATATATTCTTTCAGTCCAACAACAAGTCCTTTTGATCCACGCTCACTGAACCAAGAACTTAAAATTGGGAGAATTGGTTACTGTTTTGATTGCGCAAGAGCTTGTATGAGACGGGGTAAGTATATTCGTACATGTAGTTTTGAAAGAAAACTTTGTCGTTGCAGTATTAGTGATATTAAATAA
	Pro-0	ATGAAGTTGCCTTTTATATTCTTAACTCTATTAATTTTTGTTTCTTCATgtaagtctaaactatttaattaggataatgtgtcagtattataatcattacaaaaactgtttaaaaatttgatatatcttttgaaaatttgatagGTACATCAATACTTATAAATGAATCTAGTGATGAACAGAGAATATATTCTTTCAGTCCAACAACAAGTCCTTTTGATCCACGCTCACTGAACCAAGAACTTAAAATTGGGAGAATTGGTTACTGTTTTGATTGCGCAAGAGCTTGTATGAGACGGGGTAAGTATATTCGTACATGTAGTTTTGAAAGAAAACTTTGTCGTTGCAGTATTAGTGATATTAAATAA
	Kondara	ATGAAGTTGCTTTCTATATTCTTAACTCTATTAATTTTTGTTTCTTCATgtaagtctaaattatttaattaggataatgtgtcagtattataatcattacaaaaactgtttaaaaatttgatatatcttttgaaaatttgatagGTACATCAATACTTATAAATGAATCTAGTGATGAACAGAGAATATATTCTTTCAGTCCAACAACAAGTCCTTTTGATCCACGCTCACTGAACCAAGAACTTAAAATTGGGAGAATTGGTTACTGTTTTGATTGCGCAAGAGCTTGTATGAGACGGGGTAAGTATATTCGTACATGTAGTTTTGAAAGAAAACTTTGTCGTTGCAGTATTAGTGATATTAAATAA
	Bur-0	ATGAAGTTGCCTTTTATATTCTTAACTCTATTAATTTTTGTTTCTTCATgtaagtataaattatttaattaggataatgtgtcagtattataatcattacaaaaactgtttaaaaatttgatatatcttttgaaaatttgatagGTACATCAATACTTATAAATGAATCTAGTGATGAACAGAGAATATATTCTTTCAGTCCAACAACAAGTCCTTTTGATCCACGCTCACTGAACCAAGAACTTAAAATTGGGAGAATTGGTTACTGTTTTGATTGCGCAAGAGCTTGTATGAGACGGGGTAAGTATATTCGTACATGTAGTTTTGAAAGAAAACTTTGTCGTTGCAGTATTAGTGATATTAAATAA
	Ws-2	ATGAAGTTGCCTTTTATATTCTTAACTCTATTAATTTTAGTTTCTTCATgtaagtctaaactatttaattaggataatgtgtcagtattataatcattacaaaaactgtttaaaaatttgatatatcttttgaaaatttgatagGTACATCAATACTTATAAATGAATCTAGTGATGAACAGAGAATATATTCTTTCAGTCCAACAACAAGTCCTTTTGATCCACGCTCACTGAACCAAGAACTTAAAATTGGGAGAATTGGTTACTGTTTTGATTGCGCAAGAGCTTGTATGAGACGGGGTAAGTATATTCGTACATGTAGTTTTGAAAGAAAACTTTGTCGTTGCAGTATTAGTGATATTAAATAA
AtLURE1.5	Col-0	ATGAAGTTGCCTATTATATTCTTAACTCTATTAATTTTTGTTTCTTCATgtaagtttaaattatttaattaggataatgtgtcagtattataatcattacaaaaactgtttaagaatttgatatatcttttgaaaatttgatagGTACATCAGTACTTATAAATGGATCTAGTGATGAAGAGAGAACATATTCTTTCAGTCCAAGAGCAAGTCCTTTTGATCCACGCTCACTGAACCAAGAACTTAAAATTGGGAGAATTGGTTACTGTTTTGATTGCGCAAGAGCTTGTATGAGACGGGGTAAGTATATTCGTACATGTAGTTTTGAAAGAAAACTTTGTCGTTACAGTATTAGTGATATTAAATAA	TRUE	A conserved sixth cysteine in a translated mature peptide is substituted.
	Cvi-0	ATGAAGTTGCCTATTATATTCTTAACTCTATTAATTTTTGTTTCTTCATgtaagtctaaattatttaattaggataatgtgtcagtattataatcattacaaaaactgtttaagaatttgatatatcttttgaaaatttgatagGTACATCAGTACTTATAAATGGATCTAGTGAGGAAGAGAGAACATATTCTTTCAGTCCAAGAGCAAGTCCTTTTGATCCACGCTCACTGAACCAAGAACTTAAAATTGGGAGAATTGGTTACTGTTTTGATTGCGCAAGAGTTTGTATGAGACGGGGTAAGTATATTCGTACATGTAGTTTTGAAAGAAAACTTTGTCGTTGCAGTATTAGTGATATTAAATAA
	Est-1	ATGAAGTTGCCTATTATATTCTTAACTCTATTAATTTTTGTTTCTTCATgtaagtttaaattatttaattaggataatgtgtcagtattataatcattacaaaaactgtttaagaatttgatatatcttttgaaaatttgatagGTACATCAGTACTTATAAATGGATCTAGTGATGAAGAGAGAACATATTCTTTCAGTCCAAGAGCAAGTCCTTTTGATCCACGCTCACTGAACCAAGAACTTAAAATTGGGAGAATTGGTTACTGTTTTGATTGCGCAAGAGCTTGTATGAGACGGGGTAAGTATATTCGTACATGTAGTTTTGAAAGAAAACTTTGTCGTTACAGTATTAGTGATATTAAATAA	TRUE	A conserved sixth cysteine in a translated mature peptide is substituted. (the same mutation as Col-0)
	Mr-0	ATGAAGTTGCCTATTATATTCTTAACTCTATTAATTTTTGTTTCTTCATgtaagtctaaattatttaattaggataatgtgtcagtattataattattacaaaaactgttttaaaatttgatatatcttttgaaaatttgatagGTACATCAGTACTTATAAATGGATCTAGTGATGAAGAGAGAACATATTCTTTCAGTCCAAGAGCAAGTCCTTTTGATCCACGCTCACTGAACCAAGAACTTAAAATTGGGAGAATTGGTTACTGTTTTGATTGCGCAAGAGCTTGTATGAGACGGGCTAAGTATATTCGTACATGTAGTTTTGAAAGAAAACTTTGTCGTTGCAGTATTAGTGATATTACATAA
	Tsu-1	ATGAAGTTGCCTATTATATTCTTAACTCTATTAATTTTTGTTTCTTCATgtaagtctaaattatttaattaggataatgtgtcagtattataatcattacaaaaactgtttaagaatttgatatatcttttgaaaatttgatagGTACATCAGTACTTATAAATGGATCTAGTGATGAAGAGAGAACATATTCTTTCAGTCCAAGAGCAAGTCCTTTTGATCCACGCTCACTGAACCAAGAACTTAAAATTGGGAGAATTGGTTACTGTTTTGATTGCGCAAGAGCTTGTATGAGACGGGGTAAGTATATTCGTACATGTAGTTTTGAAAGAAAACTTTGTCGTTGCAGTATTAGTGATATTAAATAA
	Fei-0	ATGAAGTTGCCTATTATATTCTTAACTCTATTAATTTTTGTTTCTTCATgtaagtctaaattatttaattaggataatgtgtcagtattataatcattacaaaaattgtttaagaatttgatatatcttttgaaaatttgatagGTACATCAGTACTTATAAATGGATCTAGTGATGAAGAGAGAACATATTCTTTCAGTCCAACAACAAGTCCTTTTGATCCACGCTCACTGAACCAAGAACTTAAAATTGGGAGAATTGGTTACTGTTTTGATTGCGCAAGAGCTTGTATGAGACGGGGTAAGTATATTCGTACATGTAGTTTTGAAAGAAAACTTTGTCGTTGCAGTATTAGCGATATTACATAA
	Ts-1	ATGAAGTTGCCTATTATATTCTTAACTCTATTAATTTTTGTTTCTTCATgtaagtctaaattatttaattaggataatgtgtcagtattataatcattacaaaaactgtttaagaatttgatatatcttttgaaaatttgatagGTACATCAGTACTTATAAATGGATCTAGTGATGAAGAGAGAACATATTCTTTCAGTCCAAGAGCAAGTCCTTTTGATCCACGCTCACTGAACCAAGAACTTAAAATTGGGAGAATTGGTTACTGTTTTGATTGCGCAAGAGCTTGTATGAGACGGGGTAAGTATATTCGTACATGTAGTTTTGAAAGAAAACTTTGTCGTTGCAGTATTAGTGATATTAAATAA
	Pro-0	ATGAAGTTGCCTATTATATTCTTAACTCTATTAATTTTTGTTTCTTCATgtaagtctaaattatttaattaggataatgtgtcagtattataatcattacaaaaactgtttaagaatttgatatatcttttgaaaatttgatagGTACATCAGTACTTATAAATGGATCTAGTGATGAAGAGAGAACATATTCTTTCAGTCCAAGAGCAAGTCCTTTTGATCCACGCTCACTGAACCAAGAACTTAAAATTGGGAGAATTGGTTACTGTTTTGATTGCGCAAGAGCTTGTATGAGACGGGGTAAGTATATTCGTACATGTAGTTTTGAAAGAAAACTTTGTCGTTGCAGTATTAGTGATATTAAATAA
	Kondara	ATGAAGTTGCCTATTATATTCTTAACTCTATTAATTTTTGTTTCTTCATgtaagtctaaattatttaattaggataatgtgtcagtattataatcattacaaaaactgtttaagaatttgatatatcttttgaaaatttgatagGTACATCAGTACTTATAAATGGATCTAGTGATGAACAGAGAACATATTCTTTCGGTCCAAGAGCAAGTCCTTTTGATCCATGCTCACTGAACCAAGAACTTAAAATTGGGAGAATTGGTTACTGTTTTGATTGCGCAAGAGCTTGGATGAGACGGGGTAAGTATATTCGTACATGTAGTTTTGAAAGAAAACTTTGTCGTTGCAGTATTAGTGATATTAAATAA	TRUE	A conserved third cysteine in a translated mature peptide is substituted, and an additional cysteine is present.
	Ms-0	ATGAAGTTGCCTATTATATTCTTAACTCTATTAATTTTTGTTTCTTCATgtaagtctaaattatttaattaggataatgtgtcagtattataatcattacaaaaactgtttaagaatttgatatatcttttgaaaatttgatagGTACATCAGTACTTATAAATGGATCTAGTGAGGAAGAGAGAACATATTCTTTCAGTCCAAGAGCAAGTCCTTTTGATCCACGCTCACTGAACTAAGAACTTAAAATTGGGAGAATTGGTTACTGTTTTGATTGCGCAAGAGTTTGTATGAGACGGGGTAAGTATATTCGTACATGTAGTTTTGAAAGAAAACTTTGTCGTTGCAGTATTAGTGATATTAAATAA	TRUE	Stop mutation by single base substitution
	Bur-0	ATGAAGTTGTCTATTATATTCTTAACTCTATTAATTTTTGTTTCTTCATgtaagtctaaattatttaattaggataatgtgtcagtattataatcattacaaaaactgtttaagaatttgatatatcttttgaaaatttgatagGTACATCAGTACTTATAAATGGATCTAGTGAGGAAGAGAGAACATATTCTTTCAGTCCAAGAGCAAGTCCTTTTGATCCACGCTCACTGAACTAAGAACTTAAAATTGGGAGAATTGGTTACTGTTTTGATTGCGCAAGAGTTTGTATGAGACGGGGTAAGTATATTCGTACATGTAGTTTTGAAAGAAAACTTTGTCGTTGCAGTATTAGTGATATTAAATAA	TRUE	Stop mutation by single base substitution
	Ws-2	ATGAAGTTGCCTATTATATTCTTAACTCTATTAATTTTTGTTTCTTCATgtaagtctaaattatttaattaggataatgtgtcagtattataatcattacaaaaattgtttaagaatttgatatatcttttgaaaatttgatagGTACATCAGTACTTATAAATGGATCTAGTGATGAAGAGAGAACATATTCTTTCAGTCCAACAACAAGTCCTTTTGATCCACGCTCACTGAACCAAGAACTTAAAATTGGGAGAATTGGTTACTGTTTTGATTGCGCAAGAGCTTGTATGAGACGGGGTAAGTATATTCGTACATGTAGTTTTGAAAGAAAACTTTGTCGTTGCAGTATTAGTGGTATTAAATAA
	Ws-2	ATGAAGTTGCCTATTATATTCTTAACTCTATTAATTTTTGTTTCTTCATgtaagtctaaattatttaattaggataatgtgtcagtattataatcattacaaaaattgtttaagaatttgatatatcttttgaaaatttgatagGTACATCAGTACTTATAAATGGATCTAGTGATGAAGAGAGAACATATTCTTTCAGTCCAACAACAAGTCCTTTTGATCCACGCTCACTGAACCAAGAACTTAAAATTGGGAGAATTGGTTACTGTTTTGATTGCGCAAGAGCTTGTATGAGACGGGGTAAGTATATTCGTACATGTAGTTTTGAAAGAAAACTTTGTCGTTGCAGTATTAGTGATATTAAATAA
AtLURE1.6	Col-0	ATGAAGTTGCCTTTTAATTCTTAATTACTCTATTAATTTTTGTTTCTTCATgtaagtctaaattatttaattaggataatgtgtcagtattataatcattacaaaaccagtttaagaatttgatatatcttttgaaaatttgatagGTACATCAATACTTATAAATGAATCTAGTGATGAACAGAGAATATATTCTTTCAGTCCAACAACAAGTCCTTTTGATCCACGCTCACTGAACCAAGAACTTAAAATTGGGAGAATTGGTTACTGTTTTGATTGCGCAAGAGCTTGTATGAGACGGGGTAAGTATATTCGTACATGTAGTTTCGAAAGAAAACTTTGTCGTTGCAGTATTAGTGGTATTAAATAA	TRUE	Stop mutation by one base deletion
	Est-1	ATGAAGTTGCCTTTTAATTCTTAATTACTCTATTAATTTTTGTTTCTTCATgtaagtctaaattatttaattaggataatgtgtcagtattataatcattacaaaaccagtttaagaatttgatatatcttttgaaaatttgatagGTACATCAATACTTATAAATGAATCTAGTGATGAACAGAGAATATATTCTTTCAGTCCAACAACAAGTCCTTTTGATCCACGCTCACTGAACCAAGAACTTAAAATTGGGAGAATTGGTTACTGTTTTGATTGCGCAAGAGCTTGTATGAGACGGGGTAAGTATATTCGTACATGTAGTTTCGAAAGAAAACTTTGTCGTTGCAGTATTAGTGGTATTAAATAA	TRUE	Stop mutation by one base deletion (the same mutation as Col-0)
	Tsu-1	ATGAAGTTGCCTTTTAATTCTTAATTACTCTATTAACTTTTGTTTCTTCATgtaagtctaaattatttaattaggataatgtgtcagtattataatcattacaaaaccagtttaagaatttgatatatcttttgaaaatttgatagGTACATCAATACTTATAAATGAATCTAGTGATGAACAGAGAATATATTCTTTCAGTCCAACAACAAGTCCTTTTGATCCACGCTCACTGAACCAAGAACTTAAAATTGGGAGAATTGGTTACTGTTTTGATTGCGCAAGAGCTTGTATGAGACGGGGTAAGTATATTCGTACATGTAGTTTTGAAAGAAAATTTTGTCGTTGTAGTATTAGTGGTATTAAATAA	TRUE	Stop mutation by one base deletion (the same mutation as Col-0)
	Nok-3	ATGAAGTTGCCTTTTAATTCTTAATTACTCTATTAATTTTTGTTTCTTCATgtaagtctaaattatttaattaggataatgtgtcagtattataatcattacaaaaccagtttaagaatttgatatatcttttgaaaatttgatagGTACATCAATACTTATAAATGAATCTAGTGATGAACAGAGAATATATTCTTTCAGTCCAACAACAAGTCCTTTTGATCCACGCTCACTGAACCAAGAACTTAAAATTGGGAGAATTGGTTACTGTTTTGATTGCGCAAGAGCTTGTATGAGACGGGGTAAGTATATTCGTACATGTAGTTTTGAAAGAAAACTTTGTCGTTGCAGTATTAGTGGTATTAAATAA	TRUE	Stop mutation by one base deletion (the same mutation as Col-0)
	Fei-0	ATGAAGTTGCCTTTTATATTCTTAATTACTCTATTAATTTTTGTTTCTTCATgtaaatctaaattatttaattaagataatgtgtcagtattataatcattacaaaaccagtttaagaatttgatatatcttttgaaaatttgatagGTACATCAATACTTATAAATGAATTTAGTGATGAACAGAGAATATATTCTTTCAGTCCAACAACAAGTCCTTTTGATCCACGCTCACTGAACCAAGAACTTAAAATTGGGAGAATTGGTTACTGTTTTGATTGCGCAAGAGCTTGTATGAGACGGGGTAAGTATATTCGTACATGTAGTTTTGAAAGAAAACTTTGTCGTTGCAGTATTAGTGGTATTAAATAA
	Ws-2	ATGAAGTTGCCTTTTATATTCTTAATTACTCTATTAATTTTTGTTTCTTCATgtaagtctaaattatttaattaggataatgtgtcagtattataatcattacaaaaccagtttaagaatttgatatatcttttgaaaatttgatagGTACATCAATACTTATAAATGAATCTAGTGATGAACAGAGAATATATTCTTTCAGTCCAACAACAAGTCCTTTTGATCCACTCTCACTGAACCAAGAACTTAAAATTGGGAGAATTGGTTACTGTTTTGATTGCGCAAGAGCTTGTATGAGACGGGGTAAGTATATTCATACATGTAGTTTTGAAAGAAAACTTTGTCGTTGCAGTATTAGTGGTATTAAATAA
-	Ts-1	ATGAAGTTGCCTTTTATATTCTTAACTCTATTAATTTGTGTTTCTTCATgtaagtctaaattatttaattaggataatgtgtcagtattataatcattacaaaaactgtttaaaaatttgatatatcttttgaaaatttgatagGTACATCAATACTTATAAATAAATCTAGTGATGAAGAGAGAACATATTCTTTCAGTCCAACAACAAGTCCTTTTGATCCACGCTCACTGAACCAAGAACTTAAAATTGGGAGAATTGGTTACTGTTTTGATTGCGCAAGAGCTTGTATGAGACGGGATAAGTATATTCGTACATGTAGTTTTGAAAGAAAACTTTGTCGTTGCAGTATTAGTGATATTAAATAA		A corresponding gene was not determined by phylogenetic tree analysis.
	Ms-0	ATGAAGTTGCCTTTTATATTCTTAACTCTATTAATTTGTGTTTCTTCATgtaagtctaaattatttaattaggataatgtgtcaatattataatcattacaaaaactgtttaaaaatttgatatatcttttgaaaatttgatagGTACATCAATACTTATAAATAAATCTAGTGACGAAGAGAGAACATATTCTTTCAGTCCAACAACAAGTCCTTTTGATCCACGCTCACTGAACCAAGAACTTAAAATTGGGAGAATTGGTTACTGTTTTGATTGCGCAAGAGCTTGTATGAGACGAGGTAAGTATATTCGTACATGTAGTTTTGAAAGAAAACTTTGTCGCTGCAGTATTAGTGATATTAAATAA		A corresponding gene was not determined by phylogenetic tree analysis.
*Corresponding genes in each accession are determined by phylogenetic tree analysis as shown in Supplemental Fig. S6.
** Deduced coding sequences (uppercase letters) plus intron (lowercase letters) are shown. Red-letters indicate substituted bases which could cause probable non-functionalization. Underlined parts indicate codons corresponding to cysteine conversions or stop mutations.
