# Supplementary material for: A Species-Specific Cluster of Defensin-Like Genes Encodes Diffusible Pollen Tube Attractants in Arabidopsis
Source: PLoS Biol. 2012 Dec 18;10(12):e1001449. doi: 10.1371/journal.pbio.1001449 (PMC3525529; doi:10.1371/journal.pbio.1001449)
Supplement: Table S4 — McDonald-Kreitman tables for AtLURE1 genes. (XLS) [file pbio.1001449.s013.xls]

## Sheet: Table S4
Table S4. McDonald-Kreitman tables for AtLURE1 genes
Gene	Polymorphic sites		Fixed differencesa		Neutrality index (pN/pS)/(dN/dS)	McDonald-Kreitman testb
	Synonymous (pS)	Nonsynonymous (pN)	Synonymous (dS)	Nonsynonymous (dN)
AtLURE1.1	3	6	12	33	0.727	P = 0.696
AtLURE1.2	6	9	16	33	0.727	P = 0.757
AtLURE1.3	6	11	14	29	0.885	P = 1.000
AtLURE1.4	0	5	17	32	NA	P = 0.167
AtLURE1.5	1	14	17	31	7.677	P = 0.047
AtLURE1.6	2	5	17	30	1.417	P = 1.000
a Compared with AlLURE1.5 as a representative from AlLURE1 genes.
b Fisher's exact test.
