# Supplementary material for: A Species-Specific Cluster of Defensin-Like Genes Encodes Diffusible Pollen Tube Attractants in Arabidopsis
Source: PLoS Biol. 2012 Dec 18;10(12):e1001449. doi: 10.1371/journal.pbio.1001449 (PMC3525529; doi:10.1371/journal.pbio.1001449)
Supplement: Table S5 — Primer sequences. (XLS) [file pbio.1001449.s014.xls]

## Sheet: Sheet1
Table S5. Primer sequences
Names	Sequences (5’ to 3’)*	Target genes
Preparation of standard vectors of absolute quantification (related to Figure 3B, Figure S9)
CRP810_1.1 +1F	tctagaggatccTTAACCATGAGTATGA	CRP810_1.1 (At5g43285)
CRP810_1.1 stop+15R	CAAAATTACAATGCCTTAACCATGAG
CRP810_1.2/1.5 +1F	cggaattcggatccATGAAGTTGCCTATTA	CRP810_1.2 (At5g43510), CRP810_1.5 (At5g43525)
CRP810_1.2/1.4/1.5 +273R	tctagaggatccTTATTTAATATCACT
CRP810_1.3 +1F	cggaattcggatccATGAAGTTGCCTTT	CRP810_1.3 (At5g43513)
CRP810_1.3 stop+53R	aacgcggatccTAAACAGTAACAGAATTTG
CRP810_1.4 -58F	aacgcggatccCGATTCACAAAAACATTTC	CRP810_1.4 (At5g43518)
CRP810_1.2/1.4/1.5 +273R	tctagaggatccTTATTTAATATCACT
CRP810_2.1 +1F	cgcggatccATGAAGACACTTTTTTTCTTT	CRP810_2.1 (At5g48515)
CRP810_2.1 +276R	taggagctcggatccTTACAAAATGTTTTC
CRP810_2.2 +1F	cgcggatccATGAAGACAATTTTTGTCTTT	CRP810_2.2 (At5g48595)
CRP810_2.2/2.3 +297/276R	taggagctcggatccTTACAAAATGTCTTC
CRP810_2.3 +1F	acgcggatccATGAAGACGATTTTCTTCT	CRP810_2.3 (At5g48605)
CRP810_2.2/2.3 +297/276R	taggagctcggatccTTACAAAATGTCTTC
CRP810_3.1 +1F	cgcggatccATGAAGACAATTATTTTGTT	CRP810_3.1 (At4g08869)
CRP810_3.1 stop+10R	gcggatccaTTACAATGCCTTATTTGATAC
CRP810_3.2 +1F	aacgcggatccATGAAGATAACTATTTTG	CRP810_3.2 (At4g08875)
CRP810_3.2 stop+13R	gcggatccGAAATTACGAGTCCTATCTAAG
CRP810_4 +1F	cgcggatccATGAGGACAATTGTTTTGTT	CRP810_4 (At5g50423)
CRP810_4 +306R	taggagctcggatccTTACAATCCCACACC
CRP810_5 +1F	cgcggatccATGAAGACAATTGTTTGTT	CRP810_5 (At5g18403)
CRP810_5 +264R	aggagctcggatccCTACGGTCCGTAGCCA
CRP810_6 +1F	cgcggatccATGAAGAGTACTATTTTTGT	CRP810_6 (At5g18407)
CRP810_6 +225R	aggagctcggatccTCAATAACCATCATCA
CRP810_7 +182F (qPCR)	CCGAGTTATGTCCACAGCGTTG	CRP810_7 (At5g60805)
CRP810_7 +305R (qPCR)	TGTTTAGGAGAAGTTGCAATGTGAG
MYB98 +776F (qPCR)	GGCATAACCATTTGAGACCTGAC	MYB98 (At4g18770)
MYB98 +879R (qPCR)	CTCTGCCCATTTGTTTCCAATC
qRT-PCR (related to Figure 3A, 3B, Figure S4B, S9)
CRP810_1.1 +183F (qPCR)	CGCAAGAGCTTGTATGAGAAGAaA	CRP810_1.1 (At5g43285)
CRP810_1.1 stop+15R (qPCR)	CAAAATTACAATGCCTTAACCATGAG
CRP810_1.2 +36F (qPCR)	TTTTGTTTCTTCATGTACATCgcC	CRP810_1.2 (At5g43510)
CRP810_1.2 +132R (qPCR)	GCGTGGATCAAAAGGACTTGTaG
CRP810_1.3 +121F (qPCR)	CCTTTTGATCCACGCTCACcT	CRP810_1.3 (At5g43513)
CRP810_1.3 stop+17R (qPCR)	AACAAAGTTACAATGCCTTATTTAATgC
CRP810_1.4 -18F (qPCR)	GTTAATTTCTACCAAAAAATGAAGcGT	CRP810_1.4 (At5g43518)
CRP810_1.4 +111R (qPCR)	TGTTGGACTGAAAGAATATATTCTCgG
CRP810_1.5 +32F (qPCR)	TAATTTTTGTTTCTTCATGTACATgcG	CRP810_1.5 (At5g43525)
CRP810_1.5 +131R (qPCR)	CGTGGATCAAAAGGACTTGCaC
CRP810_2.1 +131F (qPCR)	CAGCATACGAACATATTGGACATcT	CRP810_2.1 (At5g48515)
CRP810_2.1 +251R (qPCR)	CGACAAATAGAATTTTCACAATGcaG
CRP810_2.2 +125F (qPCR)	GCCCTGCATTAAGCCCTAAcA	CRP810_2.2 (At5g48595)
CRP810_2.2 +209R (qPCR)	TGTTGGCAAAAAATAATTTTCATGagT
CRP810_2.3 +113F (qPCR)	TGAGCCCTAATGTTGATCCAaaG	CRP810_2.3 (At5g48605)
CRP810_2.3 +253R (qPCR)	AACGACAAATAGAATTTTCACAATTcC
CRP810_3.1 +217F (qPCR)	AGGGGTAAAAATCTTGCTAGGTGaA	CRP810_3.1 (At4g08869)
CRP810_3.1 stop+10R (qPCR)	TTACAATGCCTTATTTGATACCACaCT
CRP810_3.2 +220F (qPCR)	GGTAAAAATCTTGCTAGGTGTCAAAAG	CRP810_3.2 (At4g08875)
CRP810_3.2 stop+12R (qPCR)	AAATTACGAGTCCTATCTAAGTTTACcGA
CRP810_1 +180F (qPCR)	TTGCGCAAGAGCTTGTATGAG	CRP810_1.1 to _1.6
CRP810_1 +249R (qPCR)	ACGACAAAGTTTTCTTTCAAAACTACA
CRP810_3 +65F (qPCR)	CCAAAACAATGAATTCAAAAGAGACA	CRP810_3.1 and _3.2
CRP810_3 +216R (qPCR)	TCTAAAACAAGCTTTTCCGCAGTC
CRP810_4 +22F (qPCR)	TCCACTCTTATGATCCTTGTTTTGTC	CRP810_4 (At5g50423)
CRP810_4 +129R (qPCR)	ATCAATTGGAGGGTTCGCTG
CRP810_5 +99F (qPCR)	GCGTCCTGATATTAAGGTGGTAGAAG	CRP810_5 (At5g18403)
CRP810_5 +193R (qPCR)	AACCGACACCCTTTACCATACAAC
CRP810_6 +80F (qPCR)	TTAAGCGTGTCGAAGGTCCTG	CRP810_6 (At5g18407)
CRP810_6 +200R (qPCR)	GAACAACGACAGATAGAGCCTTGAC
CRP810_8 +138F (qPCR)	TCTCCGTCAACGCCAACTG	CRP810_8 (At4g08485)
CRP810_8 +240R (qPCR)	CGCGCAACGGCATATAAATC
ACT2 +1028F (qPCR)	TCGGTGGTTCCATTCTTGCT	ACT2 (At3g18780)
ACT2 +1087R (qPCR)	CGGCCTTGGAGATCCACAT
pCRP810_1::GFP and pCRP810_1::CRP810_1-GFP constructs (related to Figure 2D, 2E)
pCRP810_1.1 F+HindIII	caccaagcttTAAATAAAAAATTATTTGAA	CRP810_1.1 (At5g43285)
pCRP810_1.1 R	gggggatccTTCTTCATAGAAATTAACCA
CRP810_1.1 -stopR	ACCATGAGTATGATGAATATGA
pCRP810_1.2/1.3 F+HindIII	caccAAGCTTTCTCTGTTTCTTATCA	CRP810_1.2 (At5g43510)
pCRP810_1.2/1.5 R+SmaI	acacccggggaattcTTCTTGGTAGAAA
CRP810_1.2 -stopR	TTTAATATCACTAATACTG
pCRP810_1.2/1.3 F+HindIII	caccAAGCTTTCTCTGTTTCTTATCA	CRP810_1.3 (At5g43513)
pCRP810_1.3 R+SmaI	cccggggaattcTTCTTTGTAGAAATTAAC
CRP810_1.3 -stopR+SmaI	cccgggTTTAATACCACTAATACTGCAACG
pCRP810_1.4 F+HindIII	caccaagcttGGCATTGTAACTTTGT	CRP810_1.4 (At5g43518)
pCRP810_1.4 R+SmaI	acacccggggaattcTTTTTGGTAGAAAT
CRP810_1.4 -stopR+SmaI	cccgggTTTAATATCACTAATACTGCAACG
pCRP810_1.5 F+HindIII	caccaagcttTTAGTATGTTATTGATTTGT	CRP810_1.5 (At5g43525)
pCRP810_1.2/1.5 R+SmaI	acacccggggaattcTTCTTGGTAGAAA
CRP810_1.5 -stopR+SmaI	cccgggTTTAATATCACTAATACTGTAACG
Expression of His-tagged CRP810_1 peptides (related to Figure 5, 6)
CRP810_1.1 MP_F+BamHI	gaattcggatccATACTTATAAAGGAATCT	CRP810_1.1 (At5g43285)
CRP810_1.1 R+BamHI	tctagaggatccTTAACCATGAGTATGA
CRP810_1.2 MP_F+BamHI	gaattcggatccACACTTATAAATGGATCT	CRP810_1.2 (At5g43510)
CRP810_1.2/1.4/1.5 R+BamHI	tctagaggatccTTATTTAATATCACT
CRP810_1.3/1.4 MP_F+BamHI	gaattcggatccATACTTATAAATGAATCT	CRP810_1.3 (At5g43513)
CRP810_1.3 R+BamHI	tctagaggatccTTATTTAATACCACT
CRP810_1.3/1.4 MP_F+BamHI	gaattcggatccATACTTATAAATGAATCT	CRP810_1.4 (At5g43518)
CRP810_1.2/1.4/1.5 R+BamHI	tctagaggatccTTATTTAATATCACT
CRP810_1.5 MP_F+BamHI	gaattcggatccGTACTTATAAATGGATCT	CRP810_1.5 (At5g43525)
CRP810_1.2/1.4/1.5 R+BamHI	tctagaggatccTTATTTAATATCACT
AlCRP810_1.3 MP_F+BamHI	cgcggatccATACTTATAAAGGAATCTAGTGGAG	AlCRP810_1.3
AlCRP810_1.3 R+BamHI	cgcggatccTTAATGAATCTTACTAATACTGCAAC
Sequencing of CRP810_1 genes in various accessions (related to Figure S6, Table S2)
CRP810_1.1 -31F	TTTTGTGGTATTGGTTAATTTCTATG	CRP810_1.1 (At5g43285)
CRP810_1.1 stop+82R	TGTTCATTATAAAAAGAATGAACATTAG
CRP810_1.2/1.5 -86F	ATACTCCAGAGCAAAACAAAAGA	CRP810_1.2 (At5g43510)
CRP810_1.2 stop+94R	TACATTTTCATTATTGTAAAAAGAAGA
CRP810_1.3 -32F	TTTTAGTGATATTGGTTAATTTCTACA	CRP810_1.3 (At5g43513)
CRP810_1.3 stop+66R	CATGGATGAACATTAAACAGTAAC
CRP810_1.4 -90F	ACAGCAAAACAAAATAAAAACG	CRP810_1.4 (At5g43518)
CRP810_1.4 stop+90R	CATGTTCATTATTGTAAAAAGAAGGA
CRP810_1.2/1.5 -86F	ATACTCCAGAGCAAAACAAAAGA	CRP810_1.5 (At5g43525)
CRP810_1.5 stop+70R	AAGGGCATGGATGAACATTAAG
CRP810_1.6 -58F	GATTCACAAAAATATTTCATATATTTTC	CRP810_1.6 (At5g43516)
CRP810_1.6 stop+67R	GCATAGATGAACATTAAACAGTAATAG
CRP810_1.1 -1203F	GGCTTCTAGAAGATGTGGTAGCTC	CRP810_1.1 (At5g43285)
CRP810_1.1 stop+1818R	TGAGATGATTGAGAGTATGAGAATCAC
CRP810_1.2 -802F	GAGGGAGGCTTGGATTGAGAGAC	CRP810_1.2 (At5g43510)
CRP810_1 stop+25R	TAATGTTTAACAAAGTTACAATGCCT
CRP810_1.3 -427F	TGTTAACCTAAAATATTTTCCAAATAGAG	CRP810_1.3 (At5g43513)
CRP810_1.3 stop+1275R	GGTAAACTTGCAAACGATATTGAC
CRP810_1 -35F	TTTTCTTTGTGATATTGGTTAATTTCT	CRP810_1.4 (At5g43518)
CRP810_1.4 stop+692R	GAGGAATGCTGCACTTGATCTG
CRP810_1 -35F	TTTTCTTTGTGATATTGGTTAATTTCT	CRP810_1.5 (At5g43525)
CRP810_1.5 stop+917R	GATTCGTCTATAAAATCGGGAGTATCTG
CRP810_1.6 -1541F	ACTTGCATAATTCGGACTTCGAG	CRP810_1.6 (At5g43516)
CRP810_1 stop+25R	TAATGTTTAACAAAGTTACAATGCCT
CRP810_1 -35F	TTTTCTTTGTGATATTGGTTAATTTCT	CRP810_1.1 to _1.6
CRP810_1 stop+25R	TAATGTTTAACAAAGTTACAATGCCT
* Nucleotides in lowercase letters are mismatched nucleotides to their target genes.
